# Supplementary material for: Glycolysis-related biomarker TCIRG1 participates in regulation of renal cell carcinoma progression and tumor immune microenvironment by affecting aerobic glycolysis and AKT/mTOR signaling pathway
Source: Cancer Cell Int. 2023 Aug 30;23:186. doi: 10.1186/s12935-023-03019-0 (PMC10468907; doi:10.1186/s12935-023-03019-0)
Supplement: Supplementary file 3 — Supplementary Material 3 [file 12935_2023_3019_MOESM3_ESM.xlsx]

## Sheet: GSEA-Glycolysis-21-962
Supplementary Table 2: 962 genes were obtained from 21 glycolytic related genomes, and 753 genes were obtained after removing duplicates
BIOCARTA_ETC_PATHWAY	BIOCARTA_FEEDER_PATHWAY	BIOCARTA_GLYCOLYSIS_PATHWAY	BIOCARTA_KREB_PATHWAY	CHEN_LUNG_CANCER_SURVIVAL	DCA_UP.V1_DN	DCA_UP.V1_UP	GOBP_FRUCTOSE_1_6_BISPHOSPHATE_METABOLIC_PROCESS	GOBP_LACTATE_TRANSMEMBRANE_TRANSPORT	GOMF_LACTATE_TRANSMEMBRANE_TRANSPORTER_ACTIVITY	HALLMARK_GLYCOLYSIS	KEGG_CITRATE_CYCLE_TCA_CYCLE	KEGG_GLYCINE_SERINE_AND_THREONINE_METABOLISM	KEGG_GLYCOLYSIS_GLUCONEOGENESIS	MODULE_306	REACTOME_GLYCOLYSIS	REACTOME_REGULATION_OF_GLYCOLYSIS_BY_FRUCTOSE_2_6_BISPHOSPHATE_METABOLISM	WP_AEROBIC_GLYCOLYSIS	WP_GLYCOLYSIS_AND_GLUCONEOGENESIS	WP_GLYCOLYSIS_IN_SENESCENCE	WP_HIF1A_AND_PPARG_REGULATION_OF_GLYCOLYSIS
10	9	3	8	28	185	186	10	7	6	200	31	31	62	26	72	12	12	45	11	8
ATP5F1A	HK1	GAPDH	ACO2	ACTB	ABCA5	ACP5	ALDOA	EMB	SLC16A1	ABCB6	ACLY	AGXT	ACSS1	ACO1	AAAS	PFKFB1	ALDOA	ALDOA	ALDOC	GAPDH
GPD2	KHK	GPI	CS	ACTG1	ACIN1	ADAM19	ALDOB	SLC16A1	SLC16A3	ADORA2B	ACO1	AGXT2	ACSS2	ACO2	ADPGK	PFKFB2	ENO1	ALDOB	ENO1	GPAT3
NDUFA1	LCT	HK1	FH	ANXA1	ADGRF5	ADARB2	ALDOC	SLC16A3	SLC16A7	AGL	ACO2	ALAS1	ADH1A	ALDOA	ALDOA	PFKFB3	GAPDH	ALDOC	G6PD	GPD1
SDHA	MPI		IDH2	ANXA8	ADM2	AHSP	FBP1	SLC16A7	SLC16A8	AGRN	CS	ALAS2	ADH1B	ALDOC	ALDOB	PFKFB4	GPI	DLAT	GAPDH	HIF1A
SDHB	PGM1		MDH1	ATP5F1D	AGAP2	AIF1	FBP2	SLC16A8	SLC5A12	AK3	DLAT	AMT	ADH1C	ENO1	ALDOC	PPP2CA	HK1	DLD	HK1	LDHA
SDHC	PYGL		OGDH	CALU	ALK	AK4P3	IFNG	SLC5A12	SLC5A8	AK4	DLD	AOC2	ADH4	ENO2	BPGM	PPP2CB	LDHA	ENO1	LDHA	PPARG
SDHD	PYGM		SDHA	EPHX1	ANAPC10	AK5	PFKL	SLC5A8		AKR1A1	DLST	AOC3	ADH5	FH	ENO1	PPP2R1A	PFKM	ENO2	PGK1	SLC2A1
SLC25A4	TPI1		SUCLA2	FGF4	ANKRD2	ALG1L2	PFKM			ALDH7A1	FH	BHMT	ADH6	GAPDH	ENO2	PPP2R1B	PGAM2	ENO3	PKM	TPI1
SLC25A6	TREH			GFAP	ANKRD46	ANKRD1	PFKP			ALDH9A1	IDH1	CBS	ADH7	IDH1	ENO3	PPP2R5D	PGK1	FBP1	PRKAA1
UQCRC1				GRK4	ARHGAP15	ANKRD53	TIGAR			ALDOA	IDH2	CHDH	AKR1A1	IDH2	GAPDH	PRKACA	PKM	FBP2	RB1
				GSTP1	ARHGEF9	AOC1				ALDOB	IDH3A	CTH	ALDH1A3	IDH3B	GAPDHS	PRKACB	SLC2A1	G6PC1	TP53
				HPRT1	ASIC4	ARHGDIG				ALG1	IDH3B	DAO	ALDH1B1	IDH3G	GCK	PRKACG	TPI1	GAPDH
				HSPA5	ASPM	ATF6				ANG	IDH3G	DLD	ALDH2	LDHA	GCKR			GCK
				KRT1	ATP10D	ATP1B2				ANGPTL4	MDH1	DMGDH	ALDH3A1	MDH1	GNPDA1			GOT1
				KRT19	AUNIP	AURKB				ANKZF1	MDH2	GAMT	ALDH3A2	PCK1	GNPDA2			GOT2
				KRT7	C1orf109	BCAS4				ARPP19	OGDH	GATM	ALDH3B1	PCK2	GPI			GPI
				KRT8	C2CD2L	BEST1				ARTN	OGDHL	GCAT	ALDH3B2	PFKM	HK1			HK1
				MYCN	CA5A	BFSP1				AURKA	PC	GLDC	ALDH7A1	PFKP	HK2			HK2
				P4HB	CACNA1S	BMX				B3GALT6	PCK1	GLYCTK	ALDH9A1	PGAM1	HK3			HK3
				PDIA5	CDH16	BTBD8				B3GAT1	PCK2	GNMT	ALDOA	PGK1	NDC1			LDHA
				PEBP1	CDK10	BTN3A1				B3GAT3	PDHA1	MAOA	ALDOB	PKM	NUP107			LDHAL6B
				PGAM1	CDK5R2	C1orf105				B3GNT3	PDHA2	MAOB	ALDOC	SDHA	NUP133			LDHB
				PGK1	CDON	C22orf31				B4GALT1	PDHB	PHGDH	BPGM	SDHB	NUP153			LDHC
				PKM	CHEK2	CA6				B4GALT2	SDHA	PIPOX	DLAT	SDHD	NUP155			MDH1
				PLCB3	CHST2	CABIN1				B4GALT4	SDHB	PSAT1	DLD	SUCLG1	NUP160			MDH2
				RAB14	CLIC5	CACNG5				B4GALT7	SDHC	PSPH	ENO1	TPI1	NUP188			MPC1
				SERPINA1	CMC1	CAPN11				BIK	SDHD	SARDH	ENO2		NUP205			MPC2
				SOD2	CNNM4	CASP2				BPNT1	SUCLA2	SDS	ENO3		NUP210			PC
					CNTLN	CATSPERB				CACNA1H	SUCLG1	SHMT1	FBP1		NUP214			PCK1
					COL21A1	CCDC71				CAPN5	SUCLG2	SHMT2	FBP2		NUP35			PDHA1
					CPB2	CCDC87				CASP6	SUCLG2P2	SRR	G6PC1		NUP37			PFKL
					CPLANE2	CCN4				CD44			G6PC2		NUP42			PFKM
					CST7	CCT8L2				CDK1			GALM		NUP43			PFKP
					CTAG2	CD1B				CENPA			GAPDH		NUP50			PGAM1
					CX3CL1	CD27				CHPF			GCK		NUP54			PGAM2
					DCAF13	CD70				CHPF2			GPI		NUP58			PGK1
					DCAF17	CD82				CHST1			HK1		NUP62			PGK2
					DHX35	CDC45				CHST12			HK2		NUP85			PKLR
					DHX57	CETN1				CHST2			HK3		NUP88			PKM
					ENO3	CFAP70				CHST4			LDHA		NUP93			SLC2A1
					ETNPPL	CLCN2				CHST6			LDHAL6A		NUP98			SLC2A2
					FAM204A	CLEC7A				CITED2			LDHAL6B		PFKFB1			SLC2A3
					FAM222B	CLN6				CLDN3			LDHB		PFKFB2			SLC2A4
					FGF9	CLPB				CLDN9			LDHC		PFKFB3			SLC2A5
					FGR	CNGB3				CLN6			PCK1		PFKFB4			TPI1
					FUT3	COBL				COG2			PCK2		PFKL
					GABPB1-IT1	COLQ				COL5A1			PDHA1		PFKM
					GALR3	COPZ2				COPB2			PDHA2		PFKP
					GMPR	CORT				CTH			PDHB		PGAM1
					GPR137B	CREB5				CXCR4			PFKL		PGAM2
					GPR19	CRIP2				CYB5A			PFKM		PGK1
					GPT	CRYGB				DCN			PFKP		PGK2
					GRID2	CST2				DDIT4			PGAM1		PGM2L1
					GSDMD	CTSG				DEPDC1			PGAM2		PGP
					H3C4	CUBN				DLD			PGAM4		PKLR
					IFNA5	CXCL8				DPYSL4			PGK1		PKM
					IFNG	CYP2B7P				DSC2			PGK2		POM121
					IGLJ3	CYP3A43				ECD			PGM1		POM121C
					IL10RA	DCXR				EFNA3			PGM2		PPP2CA
					INSL5	DEPP1				EGFR			PKLR		PPP2CB
					IP6K2	DNAJC16				EGLN3			PKM		PPP2R1A
					IPCEF1	DNAJC28				ELF3			TPI1		PPP2R1B
					IRAK4	DNAL4				ENO1					PPP2R5D
					IRF2BP1	DPP6				ENO2					PRKACA
					JOSD1	EFS				ERO1A					PRKACB
					KATNBL1	ELAVL4				EXT1					PRKACG
					KCTD3	ELOA2				EXT2					RAE1
					KLHL1	EPHB6				FAM162A					RANBP2
					KMT2D	EXO5				FBP2					SEC13
					KRT1	EYA2				FKBP4					SEH1L
					KRT24	F2				FUT8					TPI1
					KRT5	FAM215A				G6PD					TPR
					LAMA3	FGD1				GAL3ST1
					LAT	FGF22				GALE
					LCOR	FGF6				GALK1
					LIN7B	FMO6P				GALK2
					LONP2	FRMPD1				GAPDHS
					LRP5L	GABRB2				GCLC
					LRRC14	GARNL3				GFPT1
					LRRC37A2	GDPD3				GFUS
					MAGEB3	GIPR				GLCE
					MAGEH1	GLS2				GLRX
					MAP3K14	GPA33				GMPPA
					MAP3K20	GPR45				GMPPB
					MARCHF2	GRIA1				GNE
					MATN4	GRIN2D				GNPDA1
					MCTP1	GRM5				GOT1
					MED23	H2BC10				GOT2
					MFGE8	HCG9				GPC1
					MFSD12	HHLA1				GPC3
					MNAT1	HOXC5				GPC4
					MSANTD2	HTN1				GPR87
					MSH5	HTR6				GUSB
					MTRF1	IFIT2				GYS1
					MYL10	IFNA10				GYS2
					NACC1	IGKV3D-15				HAX1
					NFASC	IGLV2-14				HDLBP
					NOL8	IL23A				HK2
					NOTCH2NLA	IL2RA				HMMR
					NPIPA1	IL36RN				HOMER1
					NR4A1	INO80B				HS2ST1
					NR5A1	INSL3				HS6ST2
					NUDT11	IRGC				HSPA5
					NUMB	IRX4				IDH1
					NUP62	ITGA8				IDUA
					NXF2	KIAA0513				IER3
					OR11A1	KIF17				IGFBP3
					PDE6A	KIR2DS1				IL13RA1
					PDK2	KLHL3				IRS2
					PES1	KLRB1				ISG20
					PEX19	KREMEN2				KDELR3
					PHKG2	KRT13				KIF20A
					PIN1	LAMC3				KIF2A
					PKD1	LGALS7				LCT
					PKD1P1	LIMD1				LDHA
					PKP1	LPAR3				LDHC
					PLA2G4C	LRFN3				LHPP
					PLK3	MAPK8				LHX9
					POGLUT1	MAPK8IP2				MDH1
					POR	MCF2L				MDH2
					PPCDC	MCTP2				ME1
					PPP1R12B	MDK				ME2
					PPP1R13B	MIR600HG				MED24
					PPP1R17	MOGAT2				MERTK
					PRPF38B	MX1				MET
					PRRX2	MYCT1				MIF
					PTPRG	MYOZ3				MIOX
					RAB11FIP1	NPC1L1				MPI
					RALGDS	NRXN2				MXI1
					RASL10A	NTN3				NANP
					RASSF4	OR3A2				NASP
					RBM14	OVGP1				NDST3
					RNPEPL1	OXCT2				NDUFV3
					RS1	PAK1IP1				NOL3
					S100A14	PHLDB1				NSDHL
					SERPINB3	PIGV				NT5E
					SETBP1	PLA2G2F				P4HA1
					SETD4	PLAA				P4HA2
					SHMT1	PNMT				PAM
					SHOX2	PRDM14				PAXIP1
					SIAH2	PRRG4				PC
					SIRPB1	PTGFR				PDK3
					SKIL	PTPRT				PFKFB1
					SLC16A10	RAI1				PFKP
					SLC22A17	RIMS2				PGAM1
					SLC29A3	RNASEL				PGAM2
					SLC35F6	RNF125				PGK1
					SLC38A3	RPE65				PGLS
					SLC6A6	RPRM				PGM2
					SLC7A9	SARDH				PHKA2
					SNCB	SERPINA1				PKM
					SNX24	SERPINA4				PKP2
					SP140L	SERPING1				PLOD1
					SPC25	SHCBP1L				PLOD2
					SPRR1A	SIX1				PMM2
					STAG3	SLC22A14				POLR3K
					STARD3	SLC28A1				PPFIA4
					STEAP1B	SLC66A3				PPIA
					TAF1C	SMN1				PPP2CB
					TBX6	SNX17				PRPS1
					TCIRG1	SOS2				PSMC4
					TCL1A	SPIN2A				PYGB
					TCL1B	SYNE3				PYGL
					TDRD7	TACR3				QSOX1
					TG	TEX13B				RARS1
					TGFBRAP1	TNNT2				RBCK1
					TMEM115	TNS4				RPE
					TNFSF18	TSKS				RRAGD
					TNRC18	TTLL3				SAP30
					TRIM52	TYRO3				SDC1
					TRPM6	USF2				SDC2
					TSC22D3	USP29				SDC3
					TXLNA	USP6NL				SDHC
					UPK1A	VPS39				SLC16A3
					VPS52	WASL				SLC25A10
					WDR91	WDR25				SLC25A13
					YIPF3	WNT16				SLC35A3
o					ZCCHC24	WNT2				SLC37A4
					ZKSCAN4	ZNF117				SOD1
					ZNF248	ZNF157				SOX9
					ZNF286A	ZNF185				SPAG4
					ZNF32	ZNF639				SRD5A3
					ZNF652	ZNF750				STC1
					ZNF821	ZNF91				STC2
					ZNF84	ZSCAN12				STMN1
						ZSWIM1				TALDO1
										TFF3
										TGFA
										TGFBI
										TKTL1
										TPBG
										TPI1
										TPST1
										TXN
										UGP2
										VCAN
										VEGFA
										VLDLR
										XYLT2
										ZNF292

## Sheet: 去除重复基因后-753
962 genes	753 genes
ATP5F1A	ATP5F1A
GPD2	GPD2
NDUFA1	NDUFA1
SDHA	SDHA
SDHB	SDHB
SDHC	SDHC
SDHD	SDHD
SLC25A4	SLC25A4
SLC25A6	SLC25A6
UQCRC1	UQCRC1
HK1	HK1
KHK	KHK
LCT	LCT
MPI	MPI
PGM1	PGM1
PYGL	PYGL
PYGM	PYGM
TPI1	TPI1
TREH	TREH
GAPDH	GAPDH
GPI	GPI
HK1	ACO2
ACO2	CS
CS	FH
FH	IDH2
IDH2	MDH1
MDH1	OGDH
OGDH	SUCLA2
SDHA	ACTB
SUCLA2	ACTG1
ACTB	ANXA1
ACTG1	ANXA8
ANXA1	ATP5F1D
ANXA8	CALU
ATP5F1D	EPHX1
CALU	FGF4
EPHX1	GFAP
FGF4	GRK4
GFAP	GSTP1
GRK4	HPRT1
GSTP1	HSPA5
HPRT1	KRT1
HSPA5	KRT19
KRT1	KRT7
KRT19	KRT8
KRT7	MYCN
KRT8	P4HB
MYCN	PDIA5
P4HB	PEBP1
PDIA5	PGAM1
PEBP1	PGK1
PGAM1	PKM
PGK1	PLCB3
PKM	RAB14
PLCB3	SERPINA1
RAB14	SOD2
SERPINA1	ABCA5
SOD2	ACIN1
ABCA5	ADGRF5
ACIN1	ADM2
ADGRF5	AGAP2
ADM2	ALK
AGAP2	ANAPC10
ALK	ANKRD2
ANAPC10	ANKRD46
ANKRD2	ARHGAP15
ANKRD46	ARHGEF9
ARHGAP15	ASIC4
ARHGEF9	ASPM
ASIC4	ATP10D
ASPM	AUNIP
ATP10D	C1orf109
AUNIP	C2CD2L
C1orf109	CA5A
C2CD2L	CACNA1S
CA5A	CDH16
CACNA1S	CDK10
CDH16	CDK5R2
CDK10	CDON
CDK5R2	CHEK2
CDON	CHST2
CHEK2	CLIC5
CHST2	CMC1
CLIC5	CNNM4
CMC1	CNTLN
CNNM4	COL21A1
CNTLN	CPB2
COL21A1	CPLANE2
CPB2	CST7
CPLANE2	CTAG2
CST7	CX3CL1
CTAG2	DCAF13
CX3CL1	DCAF17
DCAF13	DHX35
DCAF17	DHX57
DHX35	ENO3
DHX57	ETNPPL
ENO3	FAM204A
ETNPPL	FAM222B
FAM204A	FGF9
FAM222B	FGR
FGF9	FUT3
FGR	GABPB1-IT1
FUT3	GALR3
GABPB1-IT1	GMPR
GALR3	GPR137B
GMPR	GPR19
GPR137B	GPT
GPR19	GRID2
GPT	GSDMD
GRID2	H3C4
GSDMD	IFNA5
H3C4	IFNG
IFNA5	IGLJ3
IFNG	IL10RA
IGLJ3	INSL5
IL10RA	IP6K2
INSL5	IPCEF1
IP6K2	IRAK4
IPCEF1	IRF2BP1
IRAK4	JOSD1
IRF2BP1	KATNBL1
JOSD1	KCTD3
KATNBL1	KLHL1
KCTD3	KMT2D
KLHL1	KRT24
KMT2D	KRT5
KRT1	LAMA3
KRT24	LAT
KRT5	LCOR
LAMA3	LIN7B
LAT	LONP2
LCOR	LRP5L
LIN7B	LRRC14
LONP2	LRRC37A2
LRP5L	MAGEB3
LRRC14	MAGEH1
LRRC37A2	MAP3K14
MAGEB3	MAP3K20
MAGEH1	MARCHF2
MAP3K14	MATN4
MAP3K20	MCTP1
MARCHF2	MED23
MATN4	MFGE8
MCTP1	MFSD12
MED23	MNAT1
MFGE8	MSANTD2
MFSD12	MSH5
MNAT1	MTRF1
MSANTD2	MYL10
MSH5	NACC1
MTRF1	NFASC
MYL10	NOL8
NACC1	NOTCH2NLA
NFASC	NPIPA1
NOL8	NR4A1
NOTCH2NLA	NR5A1
NPIPA1	NUDT11
NR4A1	NUMB
NR5A1	NUP62
NUDT11	NXF2
NUMB	OR11A1
NUP62	PDE6A
NXF2	PDK2
OR11A1	PES1
PDE6A	PEX19
PDK2	PHKG2
PES1	PIN1
PEX19	PKD1
PHKG2	PKD1P1
PIN1	PKP1
PKD1	PLA2G4C
PKD1P1	PLK3
PKP1	POGLUT1
PLA2G4C	POR
PLK3	PPCDC
POGLUT1	PPP1R12B
POR	PPP1R13B
PPCDC	PPP1R17
PPP1R12B	PRPF38B
PPP1R13B	PRRX2
PPP1R17	PTPRG
PRPF38B	RAB11FIP1
PRRX2	RALGDS
PTPRG	RASL10A
RAB11FIP1	RASSF4
RALGDS	RBM14
RASL10A	RNPEPL1
RASSF4	RS1
RBM14	S100A14
RNPEPL1	SERPINB3
RS1	SETBP1
S100A14	SETD4
SERPINB3	SHMT1
SETBP1	SHOX2
SETD4	SIAH2
SHMT1	SIRPB1
SHOX2	SKIL
SIAH2	SLC16A10
SIRPB1	SLC22A17
SKIL	SLC29A3
SLC16A10	SLC35F6
SLC22A17	SLC38A3
SLC29A3	SLC6A6
SLC35F6	SLC7A9
SLC38A3	SNCB
SLC6A6	SNX24
SLC7A9	SP140L
SNCB	SPC25
SNX24	SPRR1A
SP140L	STAG3
SPC25	STARD3
SPRR1A	STEAP1B
STAG3	TAF1C
STARD3	TBX6
STEAP1B	TCIRG1
TAF1C	TCL1A
TBX6	TCL1B
TCIRG1	TDRD7
TCL1A	TG
TCL1B	TGFBRAP1
TDRD7	TMEM115
TG	TNFSF18
TGFBRAP1	TNRC18
TMEM115	TRIM52
TNFSF18	TRPM6
TNRC18	TSC22D3
TRIM52	TXLNA
TRPM6	UPK1A
TSC22D3	VPS52
TXLNA	WDR91
UPK1A	YIPF3
VPS52	ZCCHC24
WDR91	ZKSCAN4
YIPF3	ZNF248
ZCCHC24	ZNF286A
ZKSCAN4	ZNF32
ZNF248	ZNF652
ZNF286A	ZNF821
ZNF32	ZNF84
ZNF652	ACP5
ZNF821	ADAM19
ZNF84	ADARB2
ACP5	AHSP
ADAM19	AIF1
ADARB2	AK4P3
AHSP	AK5
AIF1	ALG1L2
AK4P3	ANKRD1
AK5	ANKRD53
ALG1L2	AOC1
ANKRD1	ARHGDIG
ANKRD53	ATF6
AOC1	ATP1B2
ARHGDIG	AURKB
ATF6	BCAS4
ATP1B2	BEST1
AURKB	BFSP1
BCAS4	BMX
BEST1	BTBD8
BFSP1	BTN3A1
BMX	C1orf105
BTBD8	C22orf31
BTN3A1	CA6
C1orf105	CABIN1
C22orf31	CACNG5
CA6	CAPN11
CABIN1	CASP2
CACNG5	CATSPERB
CAPN11	CCDC71
CASP2	CCDC87
CATSPERB	CCN4
CCDC71	CCT8L2
CCDC87	CD1B
CCN4	CD27
CCT8L2	CD70
CD1B	CD82
CD27	CDC45
CD70	CETN1
CD82	CFAP70
CDC45	CLCN2
CETN1	CLEC7A
CFAP70	CLN6
CLCN2	CLPB
CLEC7A	CNGB3
CLN6	COBL
CLPB	COLQ
CNGB3	COPZ2
COBL	CORT
COLQ	CREB5
COPZ2	CRIP2
CORT	CRYGB
CREB5	CST2
CRIP2	CTSG
CRYGB	CUBN
CST2	CXCL8
CTSG	CYP2B7P
CUBN	CYP3A43
CXCL8	DCXR
CYP2B7P	DEPP1
CYP3A43	DNAJC16
DCXR	DNAJC28
DEPP1	DNAL4
DNAJC16	DPP6
DNAJC28	EFS
DNAL4	ELAVL4
DPP6	ELOA2
EFS	EPHB6
ELAVL4	EXO5
ELOA2	EYA2
EPHB6	F2
EXO5	FAM215A
EYA2	FGD1
F2	FGF22
FAM215A	FGF6
FGD1	FMO6P
FGF22	FRMPD1
FGF6	GABRB2
FMO6P	GARNL3
FRMPD1	GDPD3
GABRB2	GIPR
GARNL3	GLS2
GDPD3	GPA33
GIPR	GPR45
GLS2	GRIA1
GPA33	GRIN2D
GPR45	GRM5
GRIA1	H2BC10
GRIN2D	HCG9
GRM5	HHLA1
H2BC10	HOXC5
HCG9	HTN1
HHLA1	HTR6
HOXC5	IFIT2
HTN1	IFNA10
HTR6	IGKV3D-15
IFIT2	IGLV2-14
IFNA10	IL23A
IGKV3D-15	IL2RA
IGLV2-14	IL36RN
IL23A	INO80B
IL2RA	INSL3
IL36RN	IRGC
INO80B	IRX4
INSL3	ITGA8
IRGC	KIAA0513
IRX4	KIF17
ITGA8	KIR2DS1
KIAA0513	KLHL3
KIF17	KLRB1
KIR2DS1	KREMEN2
KLHL3	KRT13
KLRB1	LAMC3
KREMEN2	LGALS7
KRT13	LIMD1
LAMC3	LPAR3
LGALS7	LRFN3
LIMD1	MAPK8
LPAR3	MAPK8IP2
LRFN3	MCF2L
MAPK8	MCTP2
MAPK8IP2	MDK
MCF2L	MIR600HG
MCTP2	MOGAT2
MDK	MX1
MIR600HG	MYCT1
MOGAT2	MYOZ3
MX1	NPC1L1
MYCT1	NRXN2
MYOZ3	NTN3
NPC1L1	OR3A2
NRXN2	OVGP1
NTN3	OXCT2
OR3A2	PAK1IP1
OVGP1	PHLDB1
OXCT2	PIGV
PAK1IP1	PLA2G2F
PHLDB1	PLAA
PIGV	PNMT
PLA2G2F	PRDM14
PLAA	PRRG4
PNMT	PTGFR
PRDM14	PTPRT
PRRG4	RAI1
PTGFR	RIMS2
PTPRT	RNASEL
RAI1	RNF125
RIMS2	RPE65
RNASEL	RPRM
RNF125	SARDH
RPE65	SERPINA4
RPRM	SERPING1
SARDH	SHCBP1L
SERPINA1	SIX1
SERPINA4	SLC22A14
SERPING1	SLC28A1
SHCBP1L	SLC66A3
SIX1	SMN1
SLC22A14	SNX17
SLC28A1	SOS2
SLC66A3	SPIN2A
SMN1	SYNE3
SNX17	TACR3
SOS2	TEX13B
SPIN2A	TNNT2
SYNE3	TNS4
TACR3	TSKS
TEX13B	TTLL3
TNNT2	TYRO3
TNS4	USF2
TSKS	USP29
TTLL3	USP6NL
TYRO3	VPS39
USF2	WASL
USP29	WDR25
USP6NL	WNT16
VPS39	WNT2
WASL	ZNF117
WDR25	ZNF157
WNT16	ZNF185
WNT2	ZNF639
ZNF117	ZNF750
ZNF157	ZNF91
ZNF185	ZSCAN12
ZNF639	ZSWIM1
ZNF750	ALDOA
ZNF91	ALDOB
ZSCAN12	ALDOC
ZSWIM1	FBP1
ALDOA	FBP2
ALDOB	PFKL
ALDOC	PFKM
FBP1	PFKP
FBP2	TIGAR
IFNG	EMB
PFKL	SLC16A1
PFKM	SLC16A3
PFKP	SLC16A7
TIGAR	SLC16A8
EMB	SLC5A12
SLC16A1	SLC5A8
SLC16A3	ABCB6
SLC16A7	ADORA2B
SLC16A8	AGL
SLC5A12	AGRN
SLC5A8	AK3
SLC16A1	AK4
SLC16A3	AKR1A1
SLC16A7	ALDH7A1
SLC16A8	ALDH9A1
SLC5A12	ALG1
SLC5A8	ANG
ABCB6	ANGPTL4
ADORA2B	ANKZF1
AGL	ARPP19
AGRN	ARTN
AK3	AURKA
AK4	B3GALT6
AKR1A1	B3GAT1
ALDH7A1	B3GAT3
ALDH9A1	B3GNT3
ALDOA	B4GALT1
ALDOB	B4GALT2
ALG1	B4GALT4
ANG	B4GALT7
ANGPTL4	BIK
ANKZF1	BPNT1
ARPP19	CACNA1H
ARTN	CAPN5
AURKA	CASP6
B3GALT6	CD44
B3GAT1	CDK1
B3GAT3	CENPA
B3GNT3	CHPF
B4GALT1	CHPF2
B4GALT2	CHST1
B4GALT4	CHST12
B4GALT7	CHST4
BIK	CHST6
BPNT1	CITED2
CACNA1H	CLDN3
CAPN5	CLDN9
CASP6	COG2
CD44	COL5A1
CDK1	COPB2
CENPA	CTH
CHPF	CXCR4
CHPF2	CYB5A
CHST1	DCN
CHST12	DDIT4
CHST2	DEPDC1
CHST4	DLD
CHST6	DPYSL4
CITED2	DSC2
CLDN3	ECD
CLDN9	EFNA3
CLN6	EGFR
COG2	EGLN3
COL5A1	ELF3
COPB2	ENO1
CTH	ENO2
CXCR4	ERO1A
CYB5A	EXT1
DCN	EXT2
DDIT4	FAM162A
DEPDC1	FKBP4
DLD	FUT8
DPYSL4	G6PD
DSC2	GAL3ST1
ECD	GALE
EFNA3	GALK1
EGFR	GALK2
EGLN3	GAPDHS
ELF3	GCLC
ENO1	GFPT1
ENO2	GFUS
ERO1A	GLCE
EXT1	GLRX
EXT2	GMPPA
FAM162A	GMPPB
FBP2	GNE
FKBP4	GNPDA1
FUT8	GOT1
G6PD	GOT2
GAL3ST1	GPC1
GALE	GPC3
GALK1	GPC4
GALK2	GPR87
GAPDHS	GUSB
GCLC	GYS1
GFPT1	GYS2
GFUS	HAX1
GLCE	HDLBP
GLRX	HK2
GMPPA	HMMR
GMPPB	HOMER1
GNE	HS2ST1
GNPDA1	HS6ST2
GOT1	IDH1
GOT2	IDUA
GPC1	IER3
GPC3	IGFBP3
GPC4	IL13RA1
GPR87	IRS2
GUSB	ISG20
GYS1	KDELR3
GYS2	KIF20A
HAX1	KIF2A
HDLBP	LDHA
HK2	LDHC
HMMR	LHPP
HOMER1	LHX9
HS2ST1	MDH2
HS6ST2	ME1
HSPA5	ME2
IDH1	MED24
IDUA	MERTK
IER3	MET
IGFBP3	MIF
IL13RA1	MIOX
IRS2	MXI1
ISG20	NANP
KDELR3	NASP
KIF20A	NDST3
KIF2A	NDUFV3
LCT	NOL3
LDHA	NSDHL
LDHC	NT5E
LHPP	P4HA1
LHX9	P4HA2
MDH1	PAM
MDH2	PAXIP1
ME1	PC
ME2	PDK3
MED24	PFKFB1
MERTK	PGAM2
MET	PGLS
MIF	PGM2
MIOX	PHKA2
MPI	PKP2
MXI1	PLOD1
NANP	PLOD2
NASP	PMM2
NDST3	POLR3K
NDUFV3	PPFIA4
NOL3	PPIA
NSDHL	PPP2CB
NT5E	PRPS1
P4HA1	PSMC4
P4HA2	PYGB
PAM	QSOX1
PAXIP1	RARS1
PC	RBCK1
PDK3	RPE
PFKFB1	RRAGD
PFKP	SAP30
PGAM1	SDC1
PGAM2	SDC2
PGK1	SDC3
PGLS	SLC25A10
PGM2	SLC25A13
PHKA2	SLC35A3
PKM	SLC37A4
PKP2	SOD1
PLOD1	SOX9
PLOD2	SPAG4
PMM2	SRD5A3
POLR3K	STC1
PPFIA4	STC2
PPIA	STMN1
PPP2CB	TALDO1
PRPS1	TFF3
PSMC4	TGFA
PYGB	TGFBI
PYGL	TKTL1
QSOX1	TPBG
RARS1	TPST1
RBCK1	TXN
RPE	UGP2
RRAGD	VCAN
SAP30	VEGFA
SDC1	VLDLR
SDC2	XYLT2
SDC3	ZNF292
SDHC	ACLY
SLC16A3	ACO1
SLC25A10	DLAT
SLC25A13	DLST
SLC35A3	IDH3A
SLC37A4	IDH3B
SOD1	IDH3G
SOX9	OGDHL
SPAG4	PCK1
SRD5A3	PCK2
STC1	PDHA1
STC2	PDHA2
STMN1	PDHB
TALDO1	SUCLG1
TFF3	SUCLG2
TGFA	SUCLG2P2
TGFBI	AGXT
TKTL1	AGXT2
TPBG	ALAS1
TPI1	ALAS2
TPST1	AMT
TXN	AOC2
UGP2	AOC3
VCAN	BHMT
VEGFA	CBS
VLDLR	CHDH
XYLT2	DAO
ZNF292	DMGDH
ACLY	GAMT
ACO1	GATM
ACO2	GCAT
CS	GLDC
DLAT	GLYCTK
DLD	GNMT
DLST	MAOA
FH	MAOB
IDH1	PHGDH
IDH2	PIPOX
IDH3A	PSAT1
IDH3B	PSPH
IDH3G	SDS
MDH1	SHMT2
MDH2	SRR
OGDH	ACSS1
OGDHL	ACSS2
PC	ADH1A
PCK1	ADH1B
PCK2	ADH1C
PDHA1	ADH4
PDHA2	ADH5
PDHB	ADH6
SDHA	ADH7
SDHB	ALDH1A3
SDHC	ALDH1B1
SDHD	ALDH2
SUCLA2	ALDH3A1
SUCLG1	ALDH3A2
SUCLG2	ALDH3B1
SUCLG2P2	ALDH3B2
AGXT	BPGM
AGXT2	G6PC1
ALAS1	G6PC2
ALAS2	GALM
AMT	GCK
AOC2	HK3
AOC3	LDHAL6A
BHMT	LDHAL6B
CBS	LDHB
CHDH	PGAM4
CTH	PGK2
DAO	PKLR
DLD	AAAS
DMGDH	ADPGK
GAMT	GCKR
GATM	GNPDA2
GCAT	NDC1
GLDC	NUP107
GLYCTK	NUP133
GNMT	NUP153
MAOA	NUP155
MAOB	NUP160
PHGDH	NUP188
PIPOX	NUP205
PSAT1	NUP210
PSPH	NUP214
SARDH	NUP35
SDS	NUP37
SHMT1	NUP42
SHMT2	NUP43
SRR	NUP50
ACSS1	NUP54
ACSS2	NUP58
ADH1A	NUP85
ADH1B	NUP88
ADH1C	NUP93
ADH4	NUP98
ADH5	PFKFB2
ADH6	PFKFB3
ADH7	PFKFB4
AKR1A1	PGM2L1
ALDH1A3	PGP
ALDH1B1	POM121
ALDH2	POM121C
ALDH3A1	PPP2CA
ALDH3A2	PPP2R1A
ALDH3B1	PPP2R1B
ALDH3B2	PPP2R5D
ALDH7A1	PRKACA
ALDH9A1	PRKACB
ALDOA	PRKACG
ALDOB	RAE1
ALDOC	RANBP2
BPGM	SEC13
DLAT	SEH1L
DLD	TPR
ENO1	SLC2A1
ENO2	MPC1
ENO3	MPC2
FBP1	SLC2A2
FBP2	SLC2A3
G6PC1	SLC2A4
G6PC2	SLC2A5
GALM	PRKAA1
GAPDH	RB1
GCK	TP53
GPI	GPAT3
HK1	GPD1
HK2	HIF1A
HK3	PPARG
LDHA
LDHAL6A
LDHAL6B
LDHB
LDHC
PCK1
PCK2
PDHA1
PDHA2
PDHB
PFKL
PFKM
PFKP
PGAM1
PGAM2
PGAM4
PGK1
PGK2
PGM1
PGM2
PKLR
PKM
TPI1
ACO1
ACO2
ALDOA
ALDOC
ENO1
ENO2
FH
GAPDH
IDH1
IDH2
IDH3B
IDH3G
LDHA
MDH1
PCK1
PCK2
PFKM
PFKP
PGAM1
PGK1
PKM
SDHA
SDHB
SDHD
SUCLG1
TPI1
AAAS
ADPGK
ALDOA
ALDOB
ALDOC
BPGM
ENO1
ENO2
ENO3
GAPDH
GAPDHS
GCK
GCKR
GNPDA1
GNPDA2
GPI
HK1
HK2
HK3
NDC1
NUP107
NUP133
NUP153
NUP155
NUP160
NUP188
NUP205
NUP210
NUP214
NUP35
NUP37
NUP42
NUP43
NUP50
NUP54
NUP58
NUP62
NUP85
NUP88
NUP93
NUP98
PFKFB1
PFKFB2
PFKFB3
PFKFB4
PFKL
PFKM
PFKP
PGAM1
PGAM2
PGK1
PGK2
PGM2L1
PGP
PKLR
PKM
POM121
POM121C
PPP2CA
PPP2CB
PPP2R1A
PPP2R1B
PPP2R5D
PRKACA
PRKACB
PRKACG
RAE1
RANBP2
SEC13
SEH1L
TPI1
TPR
PFKFB1
PFKFB2
PFKFB3
PFKFB4
PPP2CA
PPP2CB
PPP2R1A
PPP2R1B
PPP2R5D
PRKACA
PRKACB
PRKACG
ALDOA
ENO1
GAPDH
GPI
HK1
LDHA
PFKM
PGAM2
PGK1
PKM
SLC2A1
TPI1
ALDOA
ALDOB
ALDOC
DLAT
DLD
ENO1
ENO2
ENO3
FBP1
FBP2
G6PC1
GAPDH
GCK
GOT1
GOT2
GPI
HK1
HK2
HK3
LDHA
LDHAL6B
LDHB
LDHC
MDH1
MDH2
MPC1
MPC2
PC
PCK1
PDHA1
PFKL
PFKM
PFKP
PGAM1
PGAM2
PGK1
PGK2
PKLR
PKM
SLC2A1
SLC2A2
SLC2A3
SLC2A4
SLC2A5
TPI1
ALDOC
ENO1
G6PD
GAPDH
HK1
LDHA
PGK1
PKM
PRKAA1
RB1
TP53
GAPDH
GPAT3
GPD1
HIF1A
LDHA
PPARG
SLC2A1
TPI1
