# Supplementary material for: Glycolysis-related biomarker TCIRG1 participates in regulation of renal cell carcinoma progression and tumor immune microenvironment by affecting aerobic glycolysis and AKT/mTOR signaling pathway
Source: Cancer Cell Int. 2023 Aug 30;23:186. doi: 10.1186/s12935-023-03019-0 (PMC10468907; doi:10.1186/s12935-023-03019-0)
Supplement: Supplementary file 4 — Supplementary Material 4 [file 12935_2023_3019_MOESM4_ESM.csv]

Gene Symbol	TCIRG1	fustat	futime
1	2.05	1	84
2	9.12	1	38
3	5.71	1	14
4	4.05	0	138
5	5.47	1	83
6	2.61	1	98
7	2.48	1	7
8	7.01	1	13
9	1.36	0	125
10	3.14	0	124
11	9.32	1	59
12	2.09	1	22
13	3.86	1	22
14	2.74	0	122
15	4.56	0	119
16	1.67	0	119
17	3.28	0	118
18	2.69	1	26
19	3.73	0	118
20	6.36	0	117
21	7.99	0	117
22	3.15	0	117
23	4.11	0	116
24	1.17	1	46
25	2.23	0	114
26	1.72	1	35
27	7.41	0	113
28	1.06	0	112
29	2.44	0	111
30	1.34	0	111
31	3.66	0	111
32	7.02	0	110
33	4.59	1	17
34	2.99	0	109
35	1.48	0	109
36	5.98	0	109
37	2.13	1	96
38	5.89	0	108
39	2.56	0	108
40	1.38	0	108
41	1.35	1	30
42	2.79	0	108
43	2.48	1	31
44	2.15	0	107
45	3.43	0	105
46	3.09	1	96
47	1.97	1	27
48	0.918	0	105
49	1.99	1	28
50	6.85	1	25
51	2.56	0	104
52	10.8	0	104
53	2.83	1	89
54	4.35	0	103
55	6.24	0	103
56	4.86	0	103
57	5.44	0	102
58	11.1	1	26
59	2.28	0	102
60	3.03	0	101
61	1.9	0	101
62	5.32	0	100
63	0.693	0	100
64	4.24	1	69
65	2.88	0	99
66	2.28	0	99
67	7.66	0	98
68	2.22	0	98
69	5.4	0	98
70	0.852	0	98
71	0.997	0	98
72	0.683	0	98
73	1.48	0	97
74	2.22	0	97
75	1.18	0	96
76	0.738	0	96
77	1.65	0	96
78	5.85	0	95
79	2.03	0	95
80	1.92	0	95
81	1.58	0	94
82	5.01	0	94
83	4.44	1	16
84	11.7	0	94
85	1.55	0	93
86	1.85	0	92
87	0.919	0	92
88	2.34	0	91
89	2.17	0	91
90	0.941	0	91
91	3.06	0	91
92	2.04	0	91
93	1.26	0	91
94	3.78	1	45
95	4.06	0	90
96	3.03	0	90
97	1.86	0	90
98	2.41	0	90
99	2.82	1	3
100	3.6	0	89
101	4.51	0	88
102	1.37	1	10
103	4.68	1	17
104	4	1	24
105	2.09	0	88
106	1.66	1	38
107	3.72	1	36
108	1.32	0	87
109	7.17	1	11
110	1.33	0	87
111	5.59	1	83
112	2.44	0	86
113	4.46	0	86
114	1.7	0	86
115	4.77	1	36
116	1.14	0	86
117	1.77	0	86
118	2.29	0	85
119	3.46	0	85
120	1.14	0	85
121	2.65	0	85
122	1.75	0	85
123	1.45	0	85
124	4.9	1	6
125	2.27	1	72
126	1.41	0	85
127	2.61	0	84
128	2.46	0	84
129	1.28	0	84
130	2.53	0	84
131	5.45	1	30
132	5.65	0	83
133	2.34	0	83
134	5.57	0	82
135	2.61	0	81
136	2.57	0	80
137	7.41	1	57
138	5.52	0	80
139	1.83	0	79
140	1.4	0	79
141	0.908	0	79
142	4.07	1	14
143	10.1	1	8
144	5.78	0	78
145	2.51	0	78
146	6.38	0	78
147	1.24	0	78
148	3.17	0	78
149	2.8	0	77
150	1.14	0	77
151	3.45	0	77
152	1.09	0	77
153	1.39	0	77
154	2.13	0	77
155	6.73	0	77
156	1.7	0	77
157	1.04	0	76
158	1.11	0	76
159	0.266	0	76
160	12.3	0	76
161	0.538	0	76
162	4.18	0	76
163	1.5	0	76
164	0.543	0	76
165	1.1	0	75
166	7.38	0	75
167	5.22	1	70
168	2.14	0	75
169	8.34	1	29
170	3.71	0	74
171	6.32	1	70
172	5.5	0	73
173	1.08	0	73
174	1.25	0	73
175	2.91	0	73
176	7.02	0	72
177	1.96	0	72
178	6.54	0	72
179	4.33	0	72
180	1.83	0	71
181	3.78	0	71
182	2.64	0	70
183	8	0	70
184	1.38	0	70
185	2.2	0	70
186	4.21	0	69
187	6.17	0	68
188	2.66	0	68
189	4.36	0	68
190	6.25	0	68
191	2.07	0	67
192	3.66	0	67
193	4.19	0	67
194	0.867	0	67
195	3.34	0	66
196	3.48	0	66
197	0.732	0	65
198	5.74	1	43
199	3.9	1	22
200	3.14	0	65
201	1.29	0	65
202	4.52	0	64
203	1.67	0	64
204	1.22	0	64
205	2.35	0	63
206	0.784	0	63
207	3.93	0	63
208	1.71	0	62
209	1.32	0	63
210	5.83	0	62
211	2.6	0	62
212	2.83	0	62
213	1.23	0	62
214	1.39	0	62
215	2.05	0	61
216	1.06	0	61
217	2.84	1	42
218	2.22	0	61
219	6.46	0	61
220	3.94	0	60
221	0.9	0	60
222	1.11	0	60
223	3.26	0	60
224	2.5	0	59
225	1.69	0	59
226	2.17	0	59
227	3.17	0	59
228	3.28	0	59
229	4	0	58
230	0.853	0	57
231	3.05	1	56
232	1.31	1	43
