# Supplementary material for: Glycolysis-related biomarker TCIRG1 participates in regulation of renal cell carcinoma progression and tumor immune microenvironment by affecting aerobic glycolysis and AKT/mTOR signaling pathway
Source: Cancer Cell Int. 2023 Aug 30;23:186. doi: 10.1186/s12935-023-03019-0 (PMC10468907; doi:10.1186/s12935-023-03019-0)
Supplement: Supplementary file 6 — Supplementary Material 6 [file 12935_2023_3019_MOESM6_ESM.xlsx]

## Sheet: Sheet
cell	expression
LT1_AAACCTGAGGATATAC-1	1.5788
LT1_AAACGGGAGACACTAA-1	1.13567
LT1_AAACGGGAGTGGAGTC-1	1.75998
LT1_AAACGGGAGTTTAGGA-1	1.25563
LT1_AAACGGGCATCGATGT-1	0.504065
LT1_AAAGATGAGGCGATAC-1	0.961958
LT1_AAAGATGGTTCAGACT-1	1.624
LT1_AAAGCAATCCTTGCCA-1	1.75799
LT1_AAAGTAGAGGTTCCTA-1	1.16717
LT1_AAAGTAGGTACCTACA-1	1.19293
LT1_AAAGTAGGTAGCACGA-1	1.6646
LT1_AAAGTAGTCGGCTTGG-1	2.31945
LT1_AAATGCCGTACTTAGC-1	0.99126
LT1_AAATGCCTCAGCCTAA-1	1.88314
LT1_AACACGTAGTACGCGA-1	1.84224
LT1_AACACGTGTGTTAAGA-1	1.95401
LT1_AACCATGGTGACAAAT-1	1.75739
LT1_AACCGCGGTAATCGTC-1	1.52487
LT1_AACCGCGGTTATTCTC-1	1.53736
LT1_AACGTTGAGTAGCGGT-1	1.60688
LT1_AACGTTGCACACATGT-1	0.879808
LT1_AACGTTGCACCCATTC-1	1.25312
LT1_AACGTTGGTTGCGCAC-1	0.930999
LT1_AACGTTGTCAGATAAG-1	1.62859
LT1_AACTCAGCAGGAATCG-1	1.13985
LT1_AACTCCCGTTGTCTTT-1	1.51538
LT1_AACTCTTAGCGTGTCC-1	1.24408
LT1_AACTCTTCAGTGGAGT-1	1.60561
LT1_AACTCTTGTGCGAAAC-1	1.11089
LT1_AACTTTCCATGCAACT-1	1.88472
LT1_AAGACCTAGGCTAGCA-1	1.35035
LT1_AAGACCTTCTGCTGTC-1	1.88385
LT1_AAGCCGCAGAGACGAA-1	1.88955
LT1_AAGCCGCAGATCTGAA-1	1.19341
LT1_AAGCCGCAGATGAGAG-1	2.13996
LT1_AAGCCGCAGCACCGCT-1	2.00453
LT1_AAGCCGCAGCTGATAA-1	2.14894
LT1_AAGCCGCAGTGGAGAA-1	1.61501
LT1_AAGCCGCTCGACGGAA-1	1.42254
LT1_AAGCCGCTCTAAGCCA-1	1.27722
LT1_AAGCCGCTCTTAACCT-1	1.7357
LT1_AAGGAGCCAGTGAGTG-1	1.70299
LT1_AAGGCAGAGGTTCCTA-1	1.3606
LT1_AAGGCAGCAGCTCGCA-1	1.34173
LT1_AAGGCAGGTAGCGCAA-1	1.33016
LT1_AAGGTTCGTATTCGTG-1	1.24655
LT1_AAGGTTCGTCGCATCG-1	1.5466
LT1_AATCCAGAGAAGCCCA-1	2.0229
LT1_AATCCAGCAAGGGTCA-1	2.17042
LT1_AATCCAGCAGCTTCGG-1	1.89505
LT1_AATCCAGTCGTTTAGG-1	1.62106
LT1_ACACCAAGTAAGCACG-1	0.911874
LT1_ACACCAAGTACATGTC-1	1.35417
LT1_ACACCAATCTTTAGTC-1	1.89122
LT1_ACACCCTTCTCTGCTG-1	1.21215
LT1_ACACTGAGTACCAGTT-1	3.10303
LT1_ACACTGATCTCCCTGA-1	1.49708
LT1_ACAGCCGAGCGTTTAC-1	1.55284
LT1_ACAGCCGAGTGAAGTT-1	1.25151
LT1_ACAGCCGCAGACGCCT-1	1.19086
LT1_ACAGCCGCAGGCTCAC-1	2.58664
LT1_ACAGCCGGTATGAAAC-1	1.18958
LT1_ACAGCTAAGAGTACCG-1	1.70391
LT1_ACAGCTAAGGAGCGAG-1	1.25437
LT1_ACAGCTAGTAATTGGA-1	1.55186
LT1_ACAGCTATCACGCGGT-1	1.02268
LT1_ACATACGAGCGGATCA-1	1.2227
LT1_ACATACGCAATGAAAC-1	1.11363
LT1_ACATACGGTAGCGTGA-1	2.1181
LT1_ACATACGTCCCGGATG-1	1.88575
LT1_ACATACGTCGTAGATC-1	1.24956
LT1_ACATCAGAGGAGTAGA-1	1.38659
LT1_ACATCAGTCCGATATG-1	1.72919
LT1_ACATGGTGTACAAGTA-1	0.756815
LT1_ACATGGTGTCGTTGTA-1	1.14875
LT1_ACATGGTTCACGAAGG-1	1.09928
LT1_ACCAGTAGTACAGTTC-1	1.15855
LT1_ACCCACTGTGCTAGCC-1	1.40604
LT1_ACCCACTTCCTGCTTG-1	1.66408
LT1_ACCGTAAAGGCTAGAC-1	1.2244
LT1_ACCTTTACAAGAGGCT-1	1.39179
LT1_ACCTTTACATTCTTAC-1	1.49278
LT1_ACCTTTAGTAGCACGA-1	1.0528
LT1_ACCTTTAGTAGCCTAT-1	1.50876
LT1_ACCTTTAGTCGTGGCT-1	2.15634
LT1_ACGAGCCAGGTTCCTA-1	0.940602
LT1_ACGAGCCAGTGGCACA-1	1.29735
LT1_ACGAGCCGTCTCAACA-1	1.75127
LT1_ACGAGGAAGGCATGTG-1	1.48932
LT1_ACGAGGACATACTACG-1	1.02245
LT1_ACGATACAGAGTGAGA-1	2.11777
LT1_ACGATACAGTAGGTGC-1	1.33426
LT1_ACGATACCACTATCTT-1	1.414
LT1_ACGATACGTCAAAGCG-1	1.28625
LT1_ACGATACGTGCCTGGT-1	1.41423
LT1_ACGATACTCGATAGAA-1	1.22712
LT1_ACGATACTCGCGATCG-1	2.10091
LT1_ACGCAGCCAATGTTGC-1	0.987757
LT1_ACGCAGCCACGAAGCA-1	1.46021
LT1_ACGCAGCTCGTTGACA-1	1.41447
LT1_ACGCCAGCAATGAATG-1	2.00871
LT1_ACGCCAGGTTCCGTCT-1	1.44146
LT1_ACGCCAGTCACAACGT-1	1.51123
LT1_ACGCCGACAATTGCTG-1	2.34081
LT1_ACGCCGACACATCCGG-1	1.21498
LT1_ACGCCGATCCAAAGTC-1	2.04915
LT1_ACGGAGAAGTGCAAGC-1	1.62073
LT1_ACGGAGACAAAGGAAG-1	1.5977
LT1_ACGGCCAAGTCCGTAT-1	1.26413
LT1_ACGGGCTCAGTTTACG-1	1.0061
LT1_ACGGGCTGTCACCCAG-1	1.51649
LT1_ACGGGTCAGCCCTAAT-1	1.83557
LT1_ACGGGTCAGTTTGCGT-1	1.45642
LT1_ACGGGTCCACCGATAT-1	1.53536
LT1_ACGGGTCGTCAACTGT-1	1.02063
LT1_ACGTCAACAAGCGAGT-1	1.51013
LT1_ACGTCAAGTTCAGCGC-1	1.39248
LT1_ACGTCAATCCGGGTGT-1	1.22085
LT1_ACTATCTCAATCAGAA-1	1.22985
LT1_ACTATCTCAGGGATTG-1	0.790251
LT1_ACTATCTGTGCCTGGT-1	1.19022
LT1_ACTGAACAGAAACCTA-1	1.23623
LT1_ACTGAACAGGACCACA-1	1.52995
LT1_ACTGAACAGTCATGCT-1	1.29407
LT1_ACTGAACCAAGCGTAG-1	0.856313
LT1_ACTGAGTAGATAGGAG-1	1.00074
LT1_ACTGAGTTCACTCCTG-1	1.69569
LT1_ACTGATGCAAGAGTCG-1	1.20868
LT1_ACTGATGCACCCTATC-1	1.3893
LT1_ACTGATGGTAAAGGAG-1	1.30357
LT1_ACTGATGGTTGAACTC-1	1.80798
LT1_ACTGATGGTTGCCTCT-1	1.47929
LT1_ACTGCTCGTTCCGTCT-1	1.04737
LT1_ACTGTCCAGCTATGCT-1	1.26742
LT1_ACTGTCCAGGCAATTA-1	1.49748
LT1_ACTGTCCGTAGCGTGA-1	1.27313
LT1_ACTGTCCGTATGAATG-1	1.10492
LT1_ACTGTCCTCTGGTATG-1	1.52967
LT1_ACTTACTGTATATGAG-1	0.716863
LT1_ACTTACTGTTCTGTTT-1	1.34571
LT1_ACTTGTTGTATATCCG-1	1.01085
LT1_ACTTGTTTCATTTGGG-1	1.36951
LT1_ACTTTCAAGAACAACT-1	1.40026
LT1_ACTTTCAGTTAAGGGC-1	1.8691
LT1_ACTTTCAGTTCCACGG-1	1.23761
LT1_ACTTTCATCAGAGCTT-1	2.14394
LT1_AGAATAGAGCACCGTC-1	1.70317
LT1_AGAATAGCACATTCGA-1	1.00063
LT1_AGAATAGCAGGCGATA-1	1.19937
LT1_AGAATAGTCGGAGCAA-1	1.49466
LT1_AGAGCGAGTAGGACAC-1	1.53336
LT1_AGAGCGAGTCGACTGC-1	1.48165
LT1_AGAGCGAGTTCAGGCC-1	1.11418
LT1_AGAGCGATCTGGCGAC-1	1.59425
LT1_AGAGCTTAGCCCTAAT-1	0.891356
LT1_AGAGCTTCAATGGTCT-1	1.38211
LT1_AGAGCTTCAGACGTAG-1	1.7808
LT1_AGAGCTTCAGCCTTGG-1	1.62269
LT1_AGAGTGGCACGAAATA-1	1.33488
LT1_AGATCTGAGAAGATTC-1	1.2314
LT1_AGATCTGAGTACGCCC-1	1.56879
LT1_AGATCTGAGTGCAAGC-1	1.45164
LT1_AGATCTGTCTGGCGTG-1	1.0327
LT1_AGATTGCCAAATCCGT-1	1.82962
LT1_AGATTGCCACACTGCG-1	1.5365
LT1_AGATTGCCATGCCCGA-1	1.59176
LT1_AGATTGCGTACACCGC-1	0.916171
LT1_AGCAGCCAGCACCGTC-1	1.24478
LT1_AGCAGCCGTCGCATCG-1	1.43289
LT1_AGCATACGTCTAGCCG-1	1.59991
LT1_AGCATACGTTACGACT-1	1.79468
LT1_AGCATACTCGTGGACC-1	1.49359
LT1_AGCCTAAAGTGGTAAT-1	1.14655
LT1_AGCCTAACACCCAGTG-1	1.21967
LT1_AGCCTAATCAGGCCCA-1	0.827821
LT1_AGCGGTCAGTCCGGTC-1	1.56399
LT1_AGCGGTCGTCGCGAAA-1	1.28606
LT1_AGCGTATAGCTAGGCA-1	1.87003
LT1_AGCGTATAGTCAATAG-1	1.22186
LT1_AGCGTATCAAGTTAAG-1	1.62925
LT1_AGCGTATCATCGGACC-1	2.38795
LT1_AGCTCCTTCCCACTTG-1	1.21099
LT1_AGCTCCTTCGCTAGCG-1	1.2023
LT1_AGCTCTCCAAAGGAAG-1	2.02652
LT1_AGCTCTCTCATTTGGG-1	1.2634
LT1_AGCTCTCTCCAGAAGG-1	1.22678
LT1_AGCTCTCTCCGTCAAA-1	1.25617
LT1_AGCTTGAAGGCAGGTT-1	1.43949
LT1_AGCTTGACAGCTTAAC-1	1.21215
LT1_AGCTTGAGTGCAGACA-1	1.6149
LT1_AGCTTGATCGCCAGCA-1	1.91576
LT1_AGCTTGATCGCCGTGA-1	1.41873
LT1_AGGCCACTCAAACGGG-1	1.46634
LT1_AGGCCGTAGTTTCCTT-1	1.74305
LT1_AGGCCGTCAGCGTCCA-1	1.28776
LT1_AGGGAGTAGCCCGAAA-1	1.85532
LT1_AGGGAGTCAACGATGG-1	1.00775
LT1_AGGGAGTGTGCAGGTA-1	1.32365
LT1_AGGGAGTTCCGCGGTA-1	1.23519
LT1_AGGGATGCATCTACGA-1	1.42541
LT1_AGGGATGGTAGGCTGA-1	1.48191
LT1_AGGGATGGTCGAAAGC-1	1.35953
LT1_AGGGATGGTGGTGTAG-1	1.38817
LT1_AGGGTGATCAGCGATT-1	0.991154
LT1_AGGTCATAGAGCTGGT-1	0.977818
LT1_AGGTCATCAAAGGAAG-1	2.12651
LT1_AGGTCATGTGCAACTT-1	1.21282
LT1_AGGTCCGGTGCGAAAC-1	1.30631
LT1_AGTAGTCCAAAGCGGT-1	1.76961
LT1_AGTAGTCCAGCCACCA-1	1.66878
LT1_AGTCTTTAGCTAGGCA-1	1.81721
LT1_AGTCTTTAGTAGATGT-1	0.905859
LT1_AGTCTTTTCTAAGCCA-1	1.22797
LT1_AGTGAGGAGGTGCTTT-1	1.75918
LT1_AGTGAGGAGTACACCT-1	1.85078
LT1_AGTGAGGTCACGCATA-1	1.36385
LT1_AGTGGGATCTCCAGGG-1	0.672976
LT1_AGTGGGATCTGGAGCC-1	1.93097
LT1_AGTGTCAAGCAGACTG-1	1.83028
LT1_AGTGTCATCGCGCCAA-1	1.77692
LT1_AGTTGGTCATAAGACA-1	1.07862
LT1_ATAACGCAGGCTAGGT-1	1.20278
LT1_ATAACGCTCGGTGTCG-1	1.34824
LT1_ATAAGAGCACAGCGTC-1	1.26577
LT1_ATAGACCGTCCGTTAA-1	1.04414
LT1_ATCACGAGTCTAGTGT-1	1.03469
LT1_ATCATCTAGAGGTTAT-1	1.31661
LT1_ATCATCTAGTGAATTG-1	0.88479
LT1_ATCATCTTCGCCAGCA-1	1.30123
LT1_ATCATCTTCTAGAGTC-1	1.48218
LT1_ATCATGGAGACCTAGG-1	1.34887
LT1_ATCATGGAGCCATCGC-1	1.60976
LT1_ATCCACCAGAGCCTAG-1	1.42709
LT1_ATCGAGTAGTGGGTTG-1	1.26907
LT1_ATCGAGTGTAAGTAGT-1	1.25384
LT1_ATCGAGTTCCCTCAGT-1	1.16035
LT1_ATCGAGTTCGATGAGG-1	1.36798
LT1_ATCTACTAGACTGGGT-1	1.01431
LT1_ATCTACTAGTCGATAA-1	2.43223
LT1_ATCTACTCATGCAATC-1	1.82219
LT1_ATCTACTGTGGTGTAG-1	1.25384
LT1_ATCTGCCAGGCGTACA-1	1.0556
LT1_ATCTGCCAGGGATCTG-1	1.52938
LT1_ATCTGCCTCTTGAGGT-1	1.54341
LT1_ATGAGGGCAACACCTA-1	2.03207
LT1_ATGCGATAGTCATCCA-1	1.35077
LT1_ATGTGTGAGAAACGAG-1	1.01252
LT1_ATGTGTGGTGTCTGAT-1	1.18863
LT1_ATTACTCAGATGAGAG-1	2.01123
LT1_ATTACTCAGCTGCCCA-1	1.97778
LT1_ATTACTCGTTGCCTCT-1	1.02017
LT1_ATTACTCTCAGGCGAA-1	1.26068
LT1_ATTATCCGTACAGTGG-1	1.1119
LT1_ATTATCCGTTCATGGT-1	0.937945
LT1_ATTATCCTCCAAAGTC-1	1.42974
LT1_ATTATCCTCGTCGTTC-1	1.36805
LT1_ATTCTACAGGTGATTA-1	1.34993
LT1_ATTCTACAGTGGTAGC-1	1.14669
LT1_ATTGGACTCCGTAGTA-1	1.30376
LT1_ATTGGTGGTCCTGCTT-1	2.36609
LT1_ATTGGTGGTCGCGGTT-1	1.53536
LT1_ATTTCTGCAGGTGGAT-1	1.76799
LT1_ATTTCTGCAGTACACT-1	1.26595
LT1_ATTTCTGCATTTCAGG-1	1.30887
LT1_ATTTCTGGTCGCGAAA-1	1.31402
LT1_ATTTCTGTCCTTTACA-1	1.08519
LT1_CAACCAAGTAGCCTCG-1	1.59928
LT1_CAACCAAGTAGTACCT-1	1.13654
LT1_CAACCAAGTATCACCA-1	1.757
LT1_CAACCAAGTCCGAACC-1	0.987862
LT1_CAACCAAGTCTCTCTG-1	1.31322
LT1_CAACCAATCCGTACAA-1	1.73801
LT1_CAACCTCAGGGATACC-1	1.27406
LT1_CAACCTCGTACTTAGC-1	1.32466
LT1_CAACCTCGTCTCGTTC-1	1.8492
LT1_CAACCTCTCCGGCACA-1	1.40291
LT1_CAACCTCTCGGACAAG-1	1.05026
LT1_CAACTAGGTCGAAAGC-1	1.26632
LT1_CAACTAGTCATTTGGG-1	1.26852
LT1_CAAGAAAAGACAGGCT-1	2.24408
LT1_CAAGATCAGCTGTTCA-1	1.00041
LT1_CAAGATCCATTTGCCC-1	1.90472
LT1_CAAGTTGAGCGATCCC-1	1.59582
LT1_CACAAACTCACCGTAA-1	1.73033
LT1_CACAAACTCAGTACGT-1	1.36276
LT1_CACACAATCCACGACG-1	1.88504
LT1_CACACAATCCTTCAAT-1	1.31701
LT1_CACACCTCAACTTGAC-1	1.42541
LT1_CACACCTCAAGGTTCT-1	1.24849
LT1_CACACTCCAGCCTTTC-1	1.28266
LT1_CACACTCCAGGAACGT-1	1.20262
LT1_CACAGGCCAGCATGAG-1	1.32914
LT1_CACAGGCCATGGATGG-1	0.915631
LT1_CACAGTAAGTAACCCT-1	0.936151
LT1_CACAGTATCAATCACG-1	1.05805
LT1_CACATAGAGTGTACCT-1	1.40372
LT1_CACATAGAGTTCGATC-1	1.46634
LT1_CACATAGCACTGAAGG-1	1.8327
LT1_CACATAGGTCTCCCTA-1	1.41896
LT1_CACATAGGTTCTGAAC-1	1.71261
LT1_CACATAGTCAAACCAC-1	1.16035
LT1_CACATTTAGGCTACGA-1	0.781861
LT1_CACATTTGTGGCCCTA-1	1.4759
LT1_CACCAGGGTTGAACTC-1	1.49172
LT1_CACCTTGCATACCATG-1	2.01319
LT1_CACTCCAAGTACGTTC-1	1.4539
LT1_CACTCCAGTATTACCG-1	1.53622
LT1_CACTCCATCATGTCTT-1	1.4539
LT1_CAGAATCAGTACCGGA-1	1.5274
LT1_CAGAGAGAGCCACGTC-1	1.72995
LT1_CAGAGAGCAGGCGATA-1	1.60736
LT1_CAGAGAGGTTAAGAAC-1	1.02922
LT1_CAGAGAGTCACGAAGG-1	1.39259
LT1_CAGAGAGTCCCTAACC-1	1.96159
LT1_CAGATCAGTATCACCA-1	1.38189
LT1_CAGATCAGTCAGGACA-1	0.980517
LT1_CAGCATAAGATGCCTT-1	1.34803
LT1_CAGCATATCTACTATC-1	1.70336
LT1_CAGCCGACAAGCCGCT-1	1.37877
LT1_CAGCCGAGTGCGGTAA-1	1.59457
LT1_CAGCCGAGTTTAGCTG-1	1.80204
LT1_CAGCCGATCTATCCTA-1	2.24144
LT1_CAGCGACCACCGCTAG-1	1.14086
LT1_CAGCGACTCAGGATCT-1	1.57393
LT1_CAGCGACTCTTGTCAT-1	1.36776
LT1_CAGCTAAAGATATGGT-1	1.36104
LT1_CAGCTAAGTACCCAAT-1	1.37038
LT1_CAGCTGGAGATATGGT-1	1.00128
LT1_CAGCTGGAGTGTCCAT-1	0.759166
LT1_CAGCTGGTCATCTGTT-1	1.54718
LT1_CAGCTGGTCCGCGGTA-1	1.6483
LT1_CAGGTGCAGGCAAAGA-1	1.20868
LT1_CAGGTGCTCTCGAGTA-1	0.902622
LT1_CAGTAACAGAGGTTGC-1	1.62432
LT1_CAGTAACAGCTGCCCA-1	1.65959
LT1_CAGTAACAGGTACTCT-1	1.55627
LT1_CAGTAACCACTTAAGC-1	0.659845
LT1_CAGTAACGTAGCGTGA-1	1.64661
LT1_CAGTCCTGTCGCTTCT-1	1.42589
LT1_CATATGGGTGCGATAG-1	1.67669
LT1_CATATTCGTAGAGTGC-1	1.39384
LT1_CATCAAGTCGTACCGG-1	1.375
LT1_CATCAGAAGAGCTGCA-1	1.75206
LT1_CATCAGAAGCGTGAAC-1	1.01532
LT1_CATCAGACAGGAATCG-1	1.31422
LT1_CATCAGAGTATATGGA-1	1.35311
LT1_CATCAGATCTATCGCC-1	1.35396
LT1_CATCCACAGAGCTTCT-1	1.13884
LT1_CATCCACAGCTCAACT-1	1.05207
LT1_CATCCACAGGCCCTTG-1	1.17423
LT1_CATCGAAAGGATGGAA-1	1.47304
LT1_CATCGAACATGGTCAT-1	1.19889
LT1_CATCGAAGTCTAACGT-1	1.624
LT1_CATCGAAGTCTCTTAT-1	1.42063
LT1_CATCGAATCAAACCGT-1	1.90133
LT1_CATCGAATCACTATTC-1	1.39658
LT1_CATCGGGAGTTCCACA-1	1.3717
LT1_CATCGGGTCACCCGAG-1	1.26705
LT1_CATGACAAGCGGATCA-1	1.57544
LT1_CATGACATCTGTTGAG-1	0.872284
LT1_CATGCCTAGCCATCGC-1	0.94251
LT1_CATGCCTAGTCGATAA-1	2.24596
LT1_CATGCCTCAACTGGCC-1	1.31621
LT1_CATGCCTGTACTCAAC-1	1.10871
LT1_CATGCCTGTCTAGGTT-1	1.57819
LT1_CATGGCGCATCATCCC-1	1.53108
LT1_CATGGCGTCCACGCAG-1	1.88979
LT1_CATTATCCAGTCACTA-1	0.78109
LT1_CATTCGCTCAGGCGAA-1	1.81721
LT1_CATTCGCTCGCACTCT-1	1.40884
LT1_CCAATCCAGCCAGTTT-1	1.17161
LT1_CCAATCCCAAGTCTGT-1	0.797556
LT1_CCACCTACAATACGCT-1	2.33069
LT1_CCACCTAGTCAATGTC-1	1.72576
LT1_CCACCTATCACGATGT-1	1.62892
LT1_CCACCTATCATAACCG-1	1.50113
LT1_CCACTACTCGAACTGT-1	1.04821
LT1_CCAGCGACAGACTCGC-1	0.95247
LT1_CCAGCGATCAGCACAT-1	1.30729
LT1_CCAGCGATCAGCATGT-1	0.944331
LT1_CCATTCGAGAACAACT-1	1.21249
LT1_CCATTCGGTCTTGATG-1	2.04095
LT1_CCATTCGTCACGGTTA-1	2.11424
LT1_CCCAATCTCAGCTCGG-1	1.93985
LT1_CCCAATCTCCGTAGTA-1	1.73608
LT1_CCCAATCTCGTCACGG-1	1.40187
LT1_CCCAATCTCTCTGAGA-1	1.53108
LT1_CCCAGTTAGTAACCCT-1	2.40704
LT1_CCCAGTTAGTGCCAGA-1	1.73724
LT1_CCCAGTTTCTATGTGG-1	1.50167
LT1_CCCTCCTCAGCCTTTC-1	1.2853
LT1_CCCTCCTGTAGCGATG-1	1.29503
LT1_CCCTCCTTCAATAAGG-1	1.43435
LT1_CCCTCCTTCGCTAGCG-1	1.90229
LT1_CCGGGATCACAAGACG-1	1.38412
LT1_CCGGGATCATCGATGT-1	1.48772
LT1_CCGGGATTCCAAACTG-1	1.67387
LT1_CCGGGATTCCTGCCAT-1	1.02577
LT1_CCGGTAGAGCAGGCTA-1	1.53393
LT1_CCGGTAGAGCTAGTCT-1	1.42902
LT1_CCGGTAGAGTAGGTGC-1	1.35496
LT1_CCGGTAGTCACGCATA-1	1.16534
LT1_CCGTACTAGGGTGTTG-1	2.31327
LT1_CCGTACTGTCTCTCTG-1	1.12404
LT1_CCGTGGAAGAGTACCG-1	1.4295
LT1_CCGTTCAAGTCAAGCG-1	1.35311
LT1_CCGTTCACAATTCCTT-1	1.08845
LT1_CCGTTCACAGTTTACG-1	0.584078
LT1_CCGTTCATCTGTCTCG-1	1.65392
LT1_CCTAAAGAGCATCATC-1	1.91304
LT1_CCTAAAGGTTGCCTCT-1	1.80352
LT1_CCTACACAGTGTGGCA-1	1.77671
LT1_CCTACACGTCTGCCAG-1	1.82154
LT1_CCTATTATCGCGTTTC-1	1.35162
LT1_CCTATTATCGTCCAGG-1	1.51538
LT1_CCTCAGTCAGGAACGT-1	1.43144
LT1_CCTCAGTGTGACGCCT-1	1.16885
LT1_CCTCTGATCACCTTAT-1	1.26376
LT1_CCTCTGATCCTCGCAT-1	1.26779
LT1_CCTTCCCCACGAAATA-1	0.988816
LT1_CCTTCCCGTGTTCGAT-1	1.00467
LT1_CCTTCGAAGTGTGAAT-1	1.25959
LT1_CCTTCGATCATTGCCC-1	1.28209
LT1_CCTTCGATCCTTCAAT-1	2.39126
LT1_CCTTCGATCGCGTAGC-1	1.41
LT1_CCTTTCTCAGCAGTTT-1	2.38795
LT1_CGAACATGTAATCGTC-1	1.6072
LT1_CGAACATTCACAAACC-1	1.37456
LT1_CGAATGTAGACCGGAT-1	1.86632
LT1_CGACCTTAGCCCTAAT-1	0.931092
LT1_CGACCTTGTCCTGCTT-1	1.20148
LT1_CGACTTCAGTAGGTGC-1	1.92021
LT1_CGACTTCCATGGTCAT-1	1.39773
LT1_CGAGAAGAGAAGGGTA-1	1.00875
LT1_CGAGAAGAGACATAAC-1	1.383
LT1_CGAGAAGAGCTGTTCA-1	1.17469
LT1_CGAGCACCACGGCTAC-1	1.77692
LT1_CGAGCACTCCTCAACC-1	1.01577
LT1_CGAGCACTCTCCCTGA-1	1.23605
LT1_CGAGCCATCAAACGGG-1	1.90814
LT1_CGATCGGCAGCTTCGG-1	1.42589
LT1_CGATGGCTCGTTTAGG-1	1.54515
LT1_CGATGTACAACACCTA-1	1.45793
LT1_CGATTGAAGCGATCCC-1	1.55627
LT1_CGATTGAGTAATCACC-1	1.43826
LT1_CGCCAAGAGTATCGAA-1	1.5201
LT1_CGCCAAGGTTGTACAC-1	1.61587
LT1_CGCCAAGTCTTATCTG-1	1.30337
LT1_CGCGGTACAGCAGTTT-1	1.33757
LT1_CGCGTTTCACGGCCAT-1	1.91157
LT1_CGCGTTTTCGATCCCT-1	1.22542
LT1_CGCGTTTTCGTGGGAA-1	1.26852
LT1_CGCTATCCAATACGCT-1	1.64324
LT1_CGCTATCCACGGCTAC-1	1.30867
LT1_CGCTATCCAGCCTATA-1	1.62843
LT1_CGCTATCCATACGCTA-1	1.06188
LT1_CGCTATCGTCACACGC-1	1.0937
LT1_CGCTGGAAGGCCATAG-1	1.46608
LT1_CGCTGGAAGGTGTGGT-1	0.936717
LT1_CGCTGGACATCTCGCT-1	2.22914
LT1_CGCTGGAGTCCTCTTG-1	1.00423
LT1_CGCTGGATCGCTTGTC-1	2.09495
LT1_CGCTTCAAGAACAATC-1	1.09768
LT1_CGGACACAGATGCCTT-1	1.34277
LT1_CGGACACCAAGTCTGT-1	1.7843
LT1_CGGACACGTCGCGGTT-1	1.48613
LT1_CGGACGTAGACTAAGT-1	1.332
LT1_CGGACTGTCGTGACAT-1	1.71634
LT1_CGGAGCTCACCAACCG-1	2.83774
LT1_CGGAGCTCAGTCGTGC-1	1.3069
LT1_CGGAGCTCATTGGGCC-1	1.58217
LT1_CGGAGCTTCACATACG-1	1.38435
LT1_CGGAGTCAGCGTTCCG-1	2.0962
LT1_CGGAGTCCAACACCCG-1	1.64021
LT1_CGGAGTCGTTCGCTAA-1	1.30162
LT1_CGGCTAGAGAGGGCTT-1	1.47694
LT1_CGGCTAGCATGAACCT-1	1.37699
LT1_CGGCTAGGTCCAGTTA-1	1.70704
LT1_CGGCTAGGTGGTAACG-1	1.29967
LT1_CGGCTAGGTTCTGTTT-1	1.3781
LT1_CGGGTCAGTATAGTAG-1	1.64966
LT1_CGTAGCGTCCAGAAGG-1	1.08806
LT1_CGTAGGCAGTGGGATC-1	1.496
LT1_CGTAGGCCACTTGGAT-1	1.15482
LT1_CGTCACTTCACCTCGT-1	1.85532
LT1_CGTCAGGCACAGGCCT-1	1.86817
LT1_CGTCAGGCATGGTTGT-1	1.56849
LT1_CGTCCATGTGACGGTA-1	1.127
LT1_CGTCCATTCAGGCCCA-1	2.07551
LT1_CGTCCATTCCTGCAGG-1	1.35652
LT1_CGTCCATTCTATCCCG-1	1.26395
LT1_CGTCTACTCGGAATCT-1	1.67036
LT1_CGTGAGCGTCCATGAT-1	1.43949
LT1_CGTGAGCTCTTACCGC-1	1.4021
LT1_CGTGTAAAGTTAGCGG-1	1.10155
LT1_CGTGTAAGTGGTACAG-1	1.42493
LT1_CGTGTAATCGCCAAAT-1	1.73956
LT1_CGTGTCTCAGCGTAAG-1	1.38862
LT1_CGTTAGAAGGACTGGT-1	1.9751
LT1_CGTTAGATCCCGGATG-1	1.30611
LT1_CGTTCTGAGCGTCAAG-1	1.89314
LT1_CGTTCTGAGGCCGAAT-1	1.14333
LT1_CGTTCTGAGTGTCCCG-1	1.62073
LT1_CGTTCTGCATTATCTC-1	1.31641
LT1_CGTTCTGGTAGCCTCG-1	1.34824
LT1_CGTTCTGGTGTTTGGT-1	1.28454
LT1_CGTTGGGCATCTCGCT-1	1.24885
LT1_CGTTGGGTCGTTTGCC-1	1.60752
LT1_CGTTGGGTCTCGTATT-1	1.56012
LT1_CTAACTTCAACAACCT-1	1.34908
LT1_CTAACTTGTAACGTTC-1	1.50917
LT1_CTAACTTGTTCCATGA-1	1.15155
LT1_CTAACTTTCTCCTATA-1	1.127
LT1_CTAACTTTCTTTACGT-1	1.27499
LT1_CTAAGACAGGGCACTA-1	1.84763
LT1_CTAATGGAGGCCCGTT-1	1.34319
LT1_CTAATGGTCACCCTCA-1	1.23814
LT1_CTAATGGTCGATGAGG-1	1.55893
LT1_CTACACCCACCAACCG-1	1.76398
LT1_CTACACCCAGCCTTGG-1	1.76118
LT1_CTACACCTCGTATCAG-1	0.730258
LT1_CTACATTAGTACGTTC-1	0.668493
LT1_CTACATTGTCTGGAGA-1	1.14552
LT1_CTACATTTCAGGCGAA-1	1.70889
LT1_CTACCCAAGCTGAACG-1	1.44789
LT1_CTACCCACAAGACACG-1	1.54399
LT1_CTACCCAGTGCGGTAA-1	1.32975
LT1_CTACGTCTCAACACGT-1	2.35767
LT1_CTACGTCTCTGTTGAG-1	1.06052
LT1_CTAGAGTAGAGACGAA-1	1.63024
LT1_CTAGAGTAGGCCATAG-1	1.19647
LT1_CTAGAGTAGTCAAGGC-1	1.20213
LT1_CTAGAGTCACGGTGTC-1	1.40884
LT1_CTAGAGTCATCACCCT-1	0.561886
LT1_CTAGCCTAGACGCAAC-1	1.33447
LT1_CTAGCCTCAAAGTGCG-1	1.70079
LT1_CTAGCCTGTTCAGACT-1	1.25187
LT1_CTAGCCTTCCGCGGTA-1	1.04725
LT1_CTAGTGAAGTGGCACA-1	1.12714
LT1_CTAGTGAGTCGCGGTT-1	0.707369
LT1_CTCACACAGTCACGCC-1	1.22951
LT1_CTCAGAAAGAATTCCC-1	1.5712
LT1_CTCAGAAAGATGCCAG-1	1.51482
LT1_CTCAGAAAGGGCTTGA-1	1.59488
LT1_CTCAGAATCCAAACTG-1	1.11213
LT1_CTCATTACAACACGCC-1	1.3875
LT1_CTCATTACAACTTGAC-1	1.4003
LT1_CTCCTAGGTTGCGCAC-1	1.54806
LT1_CTCGAGGGTAAGTTCC-1	1.64021
LT1_CTCGGAGAGTGTACTC-1	1.50005
LT1_CTCGGAGGTGGCGAAT-1	1.77285
LT1_CTCGGAGTCAGAAATG-1	1.52487
LT1_CTCGGAGTCTTCATGT-1	1.88267
LT1_CTCGGGAAGATATACG-1	1.68023
LT1_CTCGTACGTATCGCAT-1	1.70262
LT1_CTCGTACGTCCCGACA-1	1.10384
LT1_CTCGTCAAGCCACGTC-1	1.40118
LT1_CTCGTCATCCTTGGTC-1	0.646714
LT1_CTCTAATAGGACTGGT-1	1.3801
LT1_CTCTAATTCAGAGCTT-1	1.39956
LT1_CTCTAATTCATGTCCC-1	2.04183
LT1_CTCTACGCACCTTGTC-1	1.159
LT1_CTCTACGCATCAGTCA-1	0.985225
LT1_CTCTACGTCGACCAGC-1	1.3717
LT1_CTCTACGTCGGTTCGG-1	1.44392
LT1_CTCTGGTAGAGCTGCA-1	1.25134
LT1_CTCTGGTCATCCAACA-1	1.40349
LT1_CTCTGGTGTACGAAAT-1	1.62875
LT1_CTCTGGTTCGGTCTAA-1	1.25995
LT1_CTGAAGTGTAGAGGAA-1	1.53393
LT1_CTGAAGTTCAACTCTT-1	0.80323
LT1_CTGAAGTTCCAGAAGG-1	1.69532
LT1_CTGAAGTTCCTCAACC-1	1.83424
LT1_CTGATCCAGCCCAGCT-1	1.44417
LT1_CTGATCCCACCATCCT-1	1.31841
LT1_CTGATCCCATCACGTA-1	1.39293
LT1_CTGCCTAAGAGGTTGC-1	1.37368
LT1_CTGCCTAAGGCTCATT-1	1.50575
LT1_CTGCCTAAGGGTCGAT-1	1.8483
LT1_CTGCCTACAGTTCATG-1	0.504273
LT1_CTGCCTAGTATTCTCT-1	1.60741
LT1_CTGCGGACATAAGACA-1	0.752576
LT1_CTGCGGATCTATCGCC-1	1.5388
LT1_CTGCTGTCACTAGTAC-1	2.08718
LT1_CTGCTGTGTCCGTGAC-1	1.21232
LT1_CTGCTGTGTGTTCTTT-1	1.53536
LT1_CTGCTGTGTTAGTGGG-1	0.725607
LT1_CTGCTGTTCAGAGCTT-1	0.754361
LT1_CTGGTCTGTCGCGAAA-1	1.14479
LT1_CTGTGCTAGTGTTGAA-1	2.02082
LT1_CTGTGCTGTAGGAGTC-1	0.963459
LT1_CTGTGCTTCTTAACCT-1	2.59463
LT1_CTGTTTAAGGATATAC-1	1.16625
LT1_CTGTTTACAAGGACAC-1	1.29522
LT1_CTGTTTATCAACGCTA-1	0.745464
LT1_CTGTTTATCGAGCCCA-1	1.02336
LT1_CTTAACTCAAGCTGAG-1	2.01179
LT1_CTTAACTTCATGCAAC-1	1.70446
LT1_CTTACCGGTCTTCTCG-1	1.95923
LT1_CTTAGGAAGATGGGTC-1	1.39842
LT1_CTTAGGACATTCCTCG-1	0.863942
LT1_CTTAGGAGTGCCTTGG-1	1.23398
LT1_CTTAGGATCCACGCAG-1	1.33241
LT1_CTTCTCTAGAGCCTAG-1	1.59582
LT1_CTTCTCTTCATTGCGA-1	1.32527
LT1_CTTCTCTTCGTTTAGG-1	1.36341
LT1_CTTGGCTAGGGAAACA-1	1.36341
LT1_CTTGGCTCATACCATG-1	1.3839
LT1_CTTGGCTTCCTGCCAT-1	1.18044
LT1_CTTTGCGAGCGATGAC-1	1.4147
LT1_GAAACTCAGTGACTCT-1	1.90375
LT1_GAAACTCCAGATCTGT-1	1.1361
LT1_GAAACTCGTCCAACTA-1	1.21698
LT1_GAAACTCGTCGGCTCA-1	1.53222
LT1_GAAATGAAGAAGAAGC-1	1.70043
LT1_GAAATGAAGTTGAGAT-1	1.19245
LT1_GAAATGATCTACGAGT-1	0.575846
LT1_GAACATCTCCGTCATC-1	0.865294
LT1_GAACCTACAGCCTGTG-1	1.56939
LT1_GAACGGACAAGCGTAG-1	1.40837
LT1_GAACGGATCTTTAGGG-1	1.37699
LT1_GAAGCAGCACTACAGT-1	1.69026
LT1_GAATAAGCACGGTTTA-1	1.38727
LT1_GAATAAGTCGTACCGG-1	0.831392
LT1_GAATGAAAGGTACTCT-1	1.54312
LT1_GAATGAACATGCCCGA-1	1.69026
LT1_GAATGAACATTACCTT-1	1.20967
LT1_GAATGAAGTTGACGTT-1	1.19054
LT1_GACACGCCAGCTGTGC-1	1.27313
LT1_GACACGCGTAAGGGCT-1	1.20605
LT1_GACAGAGAGGAATGGA-1	1.26104
LT1_GACCAATAGTTCGCAT-1	1.27424
LT1_GACCAATCATCCGTGG-1	1.55245
LT1_GACCTGGAGACAATAC-1	1.29177
LT1_GACCTGGAGCTTCGCG-1	1.68792
LT1_GACCTGGCAAAGCAAT-1	1.30867
LT1_GACGCGTAGAGGTACC-1	1.22017
LT1_GACGCGTAGCTAGGCA-1	1.13182
LT1_GACGCGTTCCAGTAGT-1	1.78019
LT1_GACGCGTTCCATGAGT-1	1.74441
LT1_GACGGCTTCAAACGGG-1	1.41494
LT1_GACGTGCAGAGAGCTC-1	0.827531
LT1_GACGTGCGTCCGAGTC-1	1.80225
LT1_GACGTGCGTTGATTGC-1	1.23398
LT1_GACGTGCTCAGTTGAC-1	0.861646
LT1_GACGTGCTCATCATTC-1	1.50357
LT1_GACGTTAGTGATGATA-1	1.26013
LT1_GACTAACGTACCGAGA-1	1.03422
LT1_GACTAACGTGGCAAAC-1	1.78657
LT1_GACTAACTCATCACCC-1	1.58973
LT1_GACTACAAGACTTGAA-1	1.75482
LT1_GACTACAGTATATGGA-1	1.46047
LT1_GACTACAGTCGCTTCT-1	1.39842
LT1_GACTACAGTCTACCTC-1	1.50221
LT1_GAGCAGATCCAGGGCT-1	1.42349
LT1_GAGCAGATCCTATGTT-1	1.64425
LT1_GAGGTGAAGCCAGGAT-1	1.28568
LT1_GAGGTGAAGTGACTCT-1	0.909033
LT1_GAGGTGACATCAGTCA-1	1.1947
LT1_GATCAGTAGCGTCTAT-1	1.90838
LT1_GATCAGTTCGTACGGC-1	1.53736
LT1_GATCGATCAGGCTGAA-1	1.50059
LT1_GATCGATCATACTCTT-1	1.9373
LT1_GATCGCGAGAAGAAGC-1	1.39819
LT1_GATCGCGAGGTTCCTA-1	1.38345
LT1_GATCGCGCAGACGCCT-1	1.54602
LT1_GATCGCGCATGCGCAC-1	1.74578
LT1_GATCGCGGTAGCTTGT-1	1.26358
LT1_GATCGCGGTTAAGATG-1	1.93123
LT1_GATCGCGTCTGTACGA-1	1.33861
LT1_GATCGTAAGACAATAC-1	1.44294
LT1_GATCGTAAGTTAACGA-1	1.26577
LT1_GATCGTAGTGGCCCTA-1	2.30187
LT1_GATGAAACATCGATGT-1	1.19824
LT1_GATGAGGCAAAGAATC-1	1.17484
LT1_GATGAGGGTAATTGGA-1	1.0861
LT1_GATGAGGGTAGGACAC-1	1.96106
LT1_GATGAGGGTGACTCAT-1	0.946737
LT1_GATGAGGGTGGAAAGA-1	1.51927
LT1_GATGAGGGTTCTGAAC-1	1.7972
LT1_GATGAGGTCGGAGGTA-1	2.03486
LT1_GATGCTACACCAGGCT-1	0.453403
LT1_GATGCTACACGAGGTA-1	1.06473
LT1_GATGCTAGTGCAGTAG-1	1.03868
LT1_GATTCAGAGCGCCTTG-1	1.17238
LT1_GATTCAGAGTGAACGC-1	2.20079
LT1_GATTCAGCACTTGGAT-1	1.38975
LT1_GATTCAGCAGTGGAGT-1	1.496
LT1_GCAAACTAGGAATGGA-1	1.62171
LT1_GCAAACTAGGCTAGAC-1	1.34048
LT1_GCAATCAGTACAAGTA-1	1.24426
LT1_GCAATCATCACGACTA-1	1.3591
LT1_GCACATAAGGGAACGG-1	0.766987
LT1_GCACATAGTCCAGTGC-1	1.15274
LT1_GCACATAGTCTTGCGG-1	1.3318
LT1_GCACATATCGTCTGCT-1	1.25725
LT1_GCACTCTAGACAAAGG-1	1.17469
LT1_GCACTCTAGTTCGCGC-1	1.20523
LT1_GCACTCTTCAACACTG-1	2.07521
LT1_GCACTCTTCTCTAGGA-1	1.38032
LT1_GCAGCCAAGTCTTGCA-1	1.64932
LT1_GCAGCCAGTTACAGAA-1	1.12799
LT1_GCAGCCATCTACTCAT-1	1.36732
LT1_GCAGTTATCTAACCGA-1	1.15081
LT1_GCATACACAGGGAGAG-1	1.42158
LT1_GCATACAGTACAGTGG-1	1.32022
LT1_GCATACAGTATAGTAG-1	1.53469
LT1_GCATGATAGTTAGGTA-1	1.52571
LT1_GCATGATCAGGTGCCT-1	1.47798
LT1_GCATGATTCAGTCCCT-1	1.38862
LT1_GCATGCGTCTTATCTG-1	1.09941
LT1_GCATGTAAGAGGACGG-1	1.2989
LT1_GCATGTAGTAGCTGCC-1	1.48191
LT1_GCCAAATCAGTCAGAG-1	2.00481
LT1_GCCAAATGTAGCAAAT-1	1.44615
LT1_GCGACCAAGTCATGCT-1	1.60085
LT1_GCGAGAAAGTACTTGC-1	1.58586
LT1_GCGCAACAGGAGTACC-1	1.45039
LT1_GCGCAACCACCAGATT-1	1.30298
LT1_GCGCAACTCACCAGGC-1	1.52529
LT1_GCGCCAAAGGTGTGGT-1	1.83734
LT1_GCGCCAATCTGCAGTA-1	1.27369
LT1_GCGCGATAGACTAGAT-1	1.4346
LT1_GCGCGATAGGCCCTTG-1	1.45642
LT1_GCGCGATCACAGACAG-1	1.15676
LT1_GCGCGATTCACATACG-1	1.35354
LT1_GCGGGTTCATGAGCGA-1	0.479198
LT1_GCGGGTTGTATAATGG-1	1.11985
LT1_GCGGGTTGTGGTGTAG-1	2.01123
LT1_GCTCTGTAGGCAGGTT-1	1.59144
LT1_GCTCTGTTCACAGGCC-1	1.15526
LT1_GCTGCAGAGAACTGTA-1	1.21
LT1_GCTGCAGTCTTCGGTC-1	2.11842
LT1_GCTGCGAGTGGTAACG-1	1.3495
LT1_GCTGCGAGTTTAAGCC-1	1.47317
LT1_GCTGCTTCAAGGGTCA-1	0.639861
LT1_GCTGCTTTCAACCAAC-1	1.56879
LT1_GCTGGGTTCCGGCACA-1	1.20556
LT1_GCTTCCAAGTCGTTTG-1	1.11791
LT1_GCTTCCATCACCGGGT-1	1.24075
LT1_GCTTCCATCTCAAGTG-1	1.30867
LT1_GCTTGAAAGCTATGCT-1	1.33902
LT1_GCTTGAACAGGAATCG-1	1.24991
LT1_GCTTGAATCGTGGTCG-1	2.361
LT1_GGAAAGCAGAGACGAA-1	1.57362
LT1_GGAAAGCCAATGGACG-1	1.75482
LT1_GGAAAGCCAGCTCGAC-1	1.28967
LT1_GGAACTTCAATCGGTT-1	1.66774
LT1_GGAACTTGTTATGTGC-1	1.48958
LT1_GGAACTTTCCGCGCAA-1	1.43192
LT1_GGAATAAGTCGCGGTT-1	1.32183
LT1_GGAATAAGTTTCGCTC-1	2.23359
LT1_GGACAGACACATTCGA-1	1.39066
LT1_GGACAGAGTTGTACAC-1	1.83779
LT1_GGACAGATCTCTGTCG-1	1.52967
LT1_GGACATTAGACCTAGG-1	1.17888
LT1_GGACATTAGACCTTTG-1	1.10142
LT1_GGACATTGTTGGACCC-1	1.32203
LT1_GGACATTTCCTCATTA-1	1.82371
LT1_GGACGTCAGCCAACAG-1	1.22423
LT1_GGACGTCCACCAGGCT-1	1.56191
LT1_GGACGTCTCGGAATCT-1	1.33509
LT1_GGAGCAACAAGAAGAG-1	1.35524
LT1_GGAGCAACAGCTGTAT-1	1.03903
LT1_GGAGCAATCAGAGACG-1	1.40179
LT1_GGATGTTAGAGCTTCT-1	1.03189
LT1_GGATGTTAGCTAGTGG-1	2.22373
LT1_GGATGTTGTGGGTCAA-1	1.1575
LT1_GGATTACAGGAGCGAG-1	1.11158
LT1_GGATTACCAGATCTGT-1	1.06735
LT1_GGATTACGTCTAAAGA-1	1.58989
LT1_GGATTACGTGTGACCC-1	0.914913
LT1_GGATTACGTTCAGCGC-1	1.36754
LT1_GGCAATTAGGCTAGCA-1	1.63189
LT1_GGCAATTCAGATCCAT-1	1.58124
LT1_GGCAATTCAGCGATCC-1	1.54835
LT1_GGCAATTGTGTAACGG-1	1.07811
LT1_GGCAATTTCATCTGCC-1	1.52571
LT1_GGCAATTTCCAAACTG-1	1.35035
LT1_GGCCGATAGCTTCGCG-1	2.03746
LT1_GGCCGATGTGGACGAT-1	1.82611
LT1_GGCCGATTCCTACAGA-1	1.17624
LT1_GGCCGATTCTCAAGTG-1	1.17872
LT1_GGCGACTAGAGTACCG-1	1.45768
LT1_GGCGACTAGCGTTTAC-1	1.21099
LT1_GGCTCGAAGGGCTTCC-1	1.35396
LT1_GGCTCGATCAGGCGAA-1	1.74911
LT1_GGCTGGTTCGGCGCAT-1	1.21782
LT1_GGGAATGAGAACTGTA-1	1.17161
LT1_GGGAATGAGGAATCGC-1	1.27741
LT1_GGGAATGGTGTGACCC-1	1.39567
LT1_GGGACCTAGCGCTTAT-1	1.35588
LT1_GGGACCTAGTTTAGGA-1	1.65649
LT1_GGGACCTGTACCCAAT-1	1.175
LT1_GGGAGATTCTTCATGT-1	1.83049
LT1_GGGATGACAACACCCG-1	1.62695
LT1_GGGATGATCGTTTAGG-1	2.04153
LT1_GGGCATCAGTACACCT-1	1.56699
LT1_GGGCATCAGTGAAGTT-1	1.73416
LT1_GGGCATCCAAAGAATC-1	1.46098
LT1_GGGCATCTCAATACCG-1	0.87399
LT1_GGGTCTGCATGCTAGT-1	2.0012
LT1_GGGTCTGGTCTTGTCC-1	1.75739
LT1_GGGTCTGGTTGTGGCC-1	1.08106
LT1_GGGTTGCCAAAGGCGT-1	1.19213
LT1_GGGTTGCGTTGCCTCT-1	2.37547
LT1_GGTATTGGTTCCACTC-1	2.24483
LT1_GGTATTGTCGTCACGG-1	2.27559
LT1_GGTGAAGAGCTACCGC-1	1.85396
LT1_GGTGAAGTCATCTGTT-1	1.56789
LT1_GGTGCGTAGCGTCTAT-1	1.04773
LT1_GGTGCGTCATCCGCGA-1	1.22118
LT1_GGTGCGTGTCCGAATT-1	1.28209
LT1_GGTGCGTGTCGCTTTC-1	1.57514
LT1_GGTGTTAAGCTCCCAG-1	1.85806
LT1_GGTGTTAAGGTTACCT-1	1.70189
LT1_GGTGTTATCAACACGT-1	1.20589
LT1_GGTGTTATCCCATTAT-1	1.50493
LT1_GTAACGTAGGATCGCA-1	1.73743
LT1_GTAACGTGTCATGCCG-1	1.51732
LT1_GTAACGTGTCCCGACA-1	1.39225
LT1_GTAACTGAGTACGACG-1	1.13338
LT1_GTAACTGAGTACGATA-1	0.699558
LT1_GTAACTGTCTTGCAAG-1	1.05463
LT1_GTACGTAGTGCCTGCA-1	1.14188
LT1_GTACTCCTCGCCCTTA-1	1.39842
LT1_GTACTTTTCGTGGACC-1	0.858971
LT1_GTAGGCCGTACTCTCC-1	1.06064
LT1_GTAGTCAAGTCCAGGA-1	1.38256
LT1_GTAGTCACAACGATGG-1	1.53679
LT1_GTATCTTGTAGAGCTG-1	1.45768
LT1_GTATCTTGTCTGCCAG-1	0.994576
LT1_GTATCTTGTTACCGAT-1	1.56399
LT1_GTATTCTCAACACCCG-1	0.870425
LT1_GTATTCTCAAGAGGCT-1	1.34803
LT1_GTATTCTCAGTCGTGC-1	1.65409
LT1_GTCAAGTGTAGTACCT-1	1.29397
LT1_GTCAAGTGTATGGTTC-1	1.10681
LT1_GTCAAGTTCCTACAGA-1	1.23157
LT1_GTCAAGTTCTCGAGTA-1	1.07416
LT1_GTCAAGTTCTTTACGT-1	0.989664
LT1_GTCACAATCGTATCAG-1	1.50032
LT1_GTCACGGAGAATCTCC-1	1.39361
LT1_GTCACGGAGACTAAGT-1	1.4363
LT1_GTCACGGTCGAATGCT-1	1.02462
LT1_GTCATTTAGCGATCCC-1	1.68344
LT1_GTCATTTAGTGTTAGA-1	1.3546
LT1_GTCATTTGTAATAGCA-1	1.39043
LT1_GTCATTTGTCAGAGGT-1	1.75462
LT1_GTCATTTGTCCGAATT-1	1.26981
LT1_GTCCTCAAGCGATTCT-1	1.33385
LT1_GTCCTCACACGGATAG-1	1.8211
LT1_GTCCTCACACTTAAGC-1	1.73647
LT1_GTCCTCATCGCAGGCT-1	1.48693
LT1_GTCGGGTCACGAGGTA-1	1.49681
LT1_GTCGGGTGTGGCAAAC-1	1.2278
LT1_GTCGTAACATATGCTG-1	1.35417
LT1_GTCTCGTAGTGGTAGC-1	0.897339
LT1_GTCTCGTCATAAGACA-1	1.44121
LT1_GTCTCGTCATCTATGG-1	1.1899
LT1_GTCTCGTGTGAGGCTA-1	0.952176
LT1_GTCTTCGCAAAGGCGT-1	1.55716
LT1_GTCTTCGCACAGTCGC-1	1.57514
LT1_GTCTTCGTCCAAAGTC-1	0.961858
LT1_GTGAAGGAGCTCTCGG-1	1.55834
LT1_GTGCGGTAGAATCTCC-1	2.09059
LT1_GTGCGGTCACCAGTTA-1	1.14362
LT1_GTGCGGTCATCAGTCA-1	1.84113
LT1_GTGCTTCCAATGAATG-1	0.585697
LT1_GTGCTTCGTCACCTAA-1	1.44294
LT1_GTGGGTCAGGGATGGG-1	1.17361
LT1_GTGGGTCCAATAACGA-1	0.597404
LT1_GTGGGTCCACATTAGC-1	1.40002
LT1_GTGGGTCCACGGTAAG-1	1.45819
LT1_GTGGGTCCATTGAGCT-1	1.59051
LT1_GTGGGTCTCCGGGTGT-1	1.38055
LT1_GTGTGCGAGGGTATCG-1	1.63988
LT1_GTGTGCGCAGCAGTTT-1	0.426629
LT1_GTTAAGCAGCGTGAGT-1	1.55127
LT1_GTTAAGCCACGACGAA-1	1.21149
LT1_GTTAAGCTCCCTCAGT-1	1.54981
LT1_GTTACAGAGATGTAAC-1	1.53966
LT1_GTTACAGAGTGAACAT-1	1.84135
LT1_GTTACAGCAAGACGTG-1	1.06848
LT1_GTTACAGGTCAAGCGA-1	1.59519
LT1_GTTACAGTCAGTTGAC-1	1.23988
LT1_GTTCATTAGCCAACAG-1	1.44591
LT1_GTTCATTAGCGTCAAG-1	1.31025
LT1_GTTCATTTCCACTGGG-1	0.929697
LT1_GTTCGGGGTCCGAACC-1	1.15066
LT1_GTTCTCGGTAGGCATG-1	1.3975
LT1_GTTCTCGTCGCATGAT-1	1.59488
LT1_GTTTCTAAGGTAAACT-1	1.19006
LT1_GTTTCTATCTACCAGA-1	0.727537
LT1_TAAACCGAGGGATACC-1	2.00287
LT1_TAAACCGCACCAGTTA-1	0.951883
LT1_TAAACCGCATCGATGT-1	1.46301
LT1_TAAACCGGTACGCTGC-1	1.15274
LT1_TAAACCGGTGATGTCT-1	1.56489
LT1_TAAACCGTCAACGGGA-1	1.59535
LT1_TAAACCGTCAGTTCGA-1	1.44839
LT1_TAAGAGAAGCACAGGT-1	1.64864
LT1_TAAGTGCGTGTGCCTG-1	1.50086
LT1_TAAGTGCTCTTATCTG-1	1.66131
LT1_TACACGATCTCCTATA-1	1.46685
LT1_TACAGTGAGGATCGCA-1	1.11254
LT1_TACAGTGGTAAATACG-1	1.69026
LT1_TACCTATGTCTTGCGG-1	0.773217
LT1_TACCTATTCGGTGTCG-1	1.31701
LT1_TACCTTAAGTTGTCGT-1	1.67634
LT1_TACCTTAGTGCACGAA-1	1.4474
LT1_TACGGATAGGCGCTCT-1	1.7845
LT1_TACGGATCAGCCTGTG-1	2.44239
LT1_TACGGATCATTAACCG-1	1.37126
LT1_TACGGATGTATAGGGC-1	1.27666
LT1_TACGGATGTGCAACGA-1	1.22865
LT1_TACGGGCCATGGATGG-1	1.56101
LT1_TACGGTAAGGGTATCG-1	1.04211
LT1_TACGGTAGTCTAGGTT-1	1.28266
LT1_TACGGTAGTGGAAAGA-1	0.956004
LT1_TACGGTATCGGAAATA-1	1.15646
LT1_TACTCATCAGTAAGCG-1	1.13068
LT1_TACTCATGTTCAGACT-1	1.05879
LT1_TACTCGCCACATTAGC-1	1.66721
LT1_TACTCGCCAGGCGATA-1	1.34361
LT1_TACTCGCTCAGCGATT-1	1.25169
LT1_TACTCGCTCTTGTTTG-1	1.55893
LT1_TACTTACCATGGATGG-1	1.83557
LT1_TAGACCAGTTAAGACA-1	1.33944
LT1_TAGACCATCTCTTGAT-1	1.77834
LT1_TAGAGCTCAAGAGGCT-1	1.61976
LT1_TAGAGCTTCGGTCTAA-1	1.42421
LT1_TAGCCGGCACTTAACG-1	1.6917
LT1_TAGCCGGGTCGTTGTA-1	1.21615
LT1_TAGCCGGTCCGTAGGC-1	1.44244
LT1_TAGCCGGTCTTGCAAG-1	2.19687
LT1_TAGGCATGTCGAGATG-1	2.07796
LT1_TAGGCATTCCCGGATG-1	1.86402
LT1_TAGTGGTCAAGTAATG-1	1.37854
LT1_TAGTGGTCAGGCAGTA-1	1.96659
LT1_TAGTGGTGTAGCAAAT-1	1.1713
LT1_TAGTGGTGTCTCGTTC-1	1.51621
LT1_TAGTTGGCACCGCTAG-1	1.16231
LT1_TAGTTGGTCAGCTTAG-1	1.35599
LT1_TAGTTGGTCGCGATCG-1	0.827604
LT1_TATCAGGCAGTCGTGC-1	2.71674
LT1_TATCAGGGTATAGTAG-1	1.66062
LT1_TATCAGGTCGCTTGTC-1	1.22051
LT1_TATCTCAGTTGGAGGT-1	1.91083
LT1_TATCTCATCCGCGCAA-1	1.19134
LT1_TATGCCCGTCGAAAGC-1	1.24461
LT1_TATGCCCGTGTGACGA-1	1.35802
LT1_TATTACCAGCCACCTG-1	1.07747
LT1_TATTACCGTCAACTGT-1	2.46114
LT1_TATTACCTCATGCTCC-1	2.09808
LT1_TCAACGAAGGCACATG-1	0.777069
LT1_TCAACGACAGCGTTCG-1	1.45857
LT1_TCAACGATCCCTTGTG-1	1.6881
LT1_TCAATCTAGAATAGGG-1	0.962458
LT1_TCAATCTCATCTCCCA-1	1.90619
LT1_TCAATCTTCATACGGT-1	2.09526
LT1_TCAATCTTCGCATGGC-1	1.07824
LT1_TCAATCTTCTTTAGGG-1	1.57271
LT1_TCACAAGGTGTTGGGA-1	1.16473
LT1_TCACGAAGTCCGTCAG-1	1.14948
LT1_TCACGAAGTCGAGATG-1	1.86402
LT1_TCACGAATCCGCATCT-1	1.30749
LT1_TCAGATGAGGCTAGCA-1	1.11213
LT1_TCAGATGCAGGTCTCG-1	2.34251
LT1_TCAGATGGTCTCTTTA-1	1.03609
LT1_TCAGCAAGTGCAGACA-1	1.21916
LT1_TCAGCAAGTGTCTGAT-1	1.13396
LT1_TCAGCAATCAATCTCT-1	1.20376
LT1_TCAGCTCCACTACAGT-1	1.50657
LT1_TCAGGATAGACACTAA-1	1.61846
LT1_TCAGGATGTATATGAG-1	1.03363
LT1_TCAGGATGTGGTTTCA-1	1.10573
LT1_TCAGGTAGTTTGGCGC-1	1.29158
LT1_TCAGGTATCATGTGGT-1	1.2261
LT1_TCATTACAGACAAAGG-1	0.394807
LT1_TCATTTGCACAAGCCC-1	1.76719
LT1_TCATTTGTCTGGAGCC-1	1.38412
LT1_TCCACACAGCTAGCCC-1	1.18263
LT1_TCCACACAGGTGATTA-1	1.37478
LT1_TCCACACTCATCATTC-1	1.41873
LT1_TCCCGATAGTTAAGTG-1	1.63454
LT1_TCCCGATCACTGTCGG-1	0.789003
LT1_TCGAGGCAGAGCTTCT-1	1.86725
LT1_TCGAGGCCACTGTTAG-1	1.57302
LT1_TCGAGGCTCGTAGGAG-1	2.21994
LT1_TCGCGTTAGGAGTTTA-1	1.4625
LT1_TCGCGTTCAGGTCCAC-1	1.65443
LT1_TCGGGACCATGGTCAT-1	1.80458
LT1_TCGGTAAGTGAGTATA-1	1.85373
LT1_TCGTACCAGCTGTTCA-1	1.83424
LT1_TCGTACCCAAACTGTC-1	1.62236
LT1_TCGTAGATCATCGCTC-1	1.65959
LT1_TCGTAGATCTTGTACT-1	1.80522
LT1_TCTATTGCAAGGTTCT-1	1.46378
LT1_TCTATTGGTACCGTAT-1	1.88008
LT1_TCTATTGGTCCGAAGA-1	1.57423
LT1_TCTATTGTCTGGTGTA-1	1.48034
LT1_TCTCATAAGTGCTGCC-1	1.84157
LT1_TCTCTAAAGACTAGGC-1	1.27073
LT1_TCTCTAATCGGGAGTA-1	1.67106
LT1_TCTGAGAAGATGTCGG-1	1.48932
LT1_TCTGAGAAGCACCGTC-1	1.39089
LT1_TCTGAGACAAGGGTCA-1	2.18383
LT1_TCTGAGATCGTCGTTC-1	1.70557
LT1_TCTGGAAGTAGGGTAC-1	1.16808
LT1_TCTTCGGCAAGAGGCT-1	1.28871
LT1_TCTTCGGGTGCACCAC-1	1.40744
LT1_TCTTTCCAGTTATCGC-1	1.43023
LT1_TCTTTCCCAGCTGTAT-1	2.01714
LT1_TCTTTCCCAGGTCGTC-1	1.64324
LT1_TGACAACGTTCCTCCA-1	1.43047
LT1_TGACAACTCGTTTGCC-1	2.12326
LT1_TGACGGCAGAAGGCCT-1	0.964764
LT1_TGACGGCCATTAGCCA-1	1.2278
LT1_TGACGGCGTACTTAGC-1	1.26158
LT1_TGACTAGCATGCATGT-1	0.864022
LT1_TGACTAGGTAACGACG-1	1.98587
LT1_TGACTTTGTCCATGAT-1	1.24637
LT1_TGACTTTGTCCTGCTT-1	1.44516
LT1_TGAGAGGTCGGCGCAT-1	1.89314
LT1_TGAGAGGTCGGTTCGG-1	2.15431
LT1_TGAGCATCAATTGCTG-1	1.287
LT1_TGAGCATCAGACACTT-1	2.18733
LT1_TGAGCATTCCACGCAG-1	0.890932
LT1_TGAGCATTCGAATGGG-1	1.44442
LT1_TGAGCCGAGACGCAAC-1	1.80035
LT1_TGAGCCGAGCAGATCG-1	1.36471
LT1_TGAGGGAAGTGTACCT-1	1.03119
LT1_TGAGGGAGTCCGCTGA-1	1.53851
LT1_TGAGGGATCCCAAGAT-1	1.26486
LT1_TGATTTCCAAACCTAC-1	1.06361
LT1_TGATTTCGTAGCTGCC-1	1.32062
LT1_TGATTTCTCACGATGT-1	1.48508
LT1_TGATTTCTCCGAACGC-1	1.53052
LT1_TGCACCTCAGGATTGG-1	1.76438
LT1_TGCCAAAAGACCTTTG-1	1.20597
LT1_TGCCAAAAGAGGTTGC-1	1.20181
LT1_TGCCAAACAAGGACAC-1	1.53822
LT1_TGCCAAACACATAACC-1	1.28303
LT1_TGCCCATTCTTCCTTC-1	1.54312
LT1_TGCCCTAAGATTACCC-1	1.47824
LT1_TGCCCTAGTATTAGCC-1	1.60228
LT1_TGCCCTATCCGTCATC-1	1.53536
LT1_TGCCCTATCGCTAGCG-1	1.062
LT1_TGCGCAGAGGGCATGT-1	1.10223
LT1_TGCGCAGAGTACGCGA-1	1.53708
LT1_TGCGGGTAGAACTCGG-1	1.26522
LT1_TGCGTGGCACACCGCA-1	2.3571
LT1_TGCTACCGTTTGTTGG-1	1.32405
LT1_TGCTACCTCAGTCCCT-1	0.932305
LT1_TGCTGCTCAACACGCC-1	0.8607
LT1_TGCTGCTGTCTAAAGA-1	2.19439
LT1_TGCTGCTGTTATGCGT-1	1.53422
LT1_TGCTGCTTCGAGAGCA-1	1.95183
LT1_TGGACGCTCTCTAGGA-1	1.02853
LT1_TGGCCAGAGCAGACTG-1	1.34424
LT1_TGGCCAGAGGCCCTCA-1	1.1661
LT1_TGGCCAGCAATCTGCA-1	1.41565
LT1_TGGCCAGGTAGCTTGT-1	1.83668
LT1_TGGCGCAAGCCGTCGT-1	1.63921
LT1_TGGCGCAAGTTTGCGT-1	1.1915
LT1_TGGCGCAGTTAGGGTG-1	1.28115
LT1_TGGCGCATCAGCTGGC-1	1.42087
LT1_TGGCGCATCATGTCTT-1	1.66373
LT1_TGGGAAGTCAAACCGT-1	1.38908
LT1_TGGGAAGTCGCTAGCG-1	1.61393
LT1_TGGGCGTAGACGCTTT-1	1.30533
LT1_TGGGCGTGTACTCAAC-1	1.45616
LT1_TGGGCGTTCGTACCGG-1	1.43851
LT1_TGGTTAGAGACACGAC-1	1.67493
LT1_TGGTTCCCAGCATACT-1	1.6037
LT1_TGTATTCAGGTGCAAC-1	1.32832
LT1_TGTATTCTCTAACTTC-1	1.17546
LT1_TGTATTCTCTTGAGGT-1	0.849322
LT1_TGTCCCATCTGTTTGT-1	2.01263
LT1_TGTGGTATCAGAGCTT-1	1.51316
LT1_TGTGGTATCCGGCACA-1	1.52094
LT1_TGTGTTTAGCCGGTAA-1	1.37148
LT1_TGTGTTTCAAGAAAGG-1	1.49466
LT1_TGTGTTTGTCGCGGTT-1	0.851126
LT1_TGTGTTTTCGTCTGAA-1	1.97697
LT1_TGTTCCGGTTATGTGC-1	1.2345
LT1_TGTTCCGTCCAAACTG-1	1.29696
LT1_TGTTCCGTCTGGCGAC-1	1.55057
LT1_TTAACTCGTAAGGATT-1	1.35652
LT1_TTAGGACGTTCAGTAC-1	1.32547
LT1_TTAGGCACACCCATTC-1	1.85806
LT1_TTAGTTCTCAGGTAAA-1	0.965669
LT1_TTAGTTCTCTGTCTAT-1	1.75232
LT1_TTATGCTAGCCAACAG-1	1.37988
LT1_TTCCCAGAGCCCAACC-1	1.23744
LT1_TTCCCAGCAAACTGTC-1	1.50767
LT1_TTCCCAGCACTACAGT-1	1.302
LT1_TTCCCAGCAGGTCGTC-1	1.83623
LT1_TTCCCAGCATCCGTGG-1	1.62727
LT1_TTCGAAGCACTGCCAG-1	1.13381
LT1_TTCGAAGGTCGAACAG-1	1.63988
LT1_TTCGAAGGTCTGCGGT-1	1.30611
LT1_TTCGAAGGTGGAAAGA-1	1.3619
LT1_TTCGGTCCATGCGCAC-1	0.91915
LT1_TTCGGTCGTTAAAGAC-1	1.31721
LT1_TTCTCAATCACTTACT-1	1.16096
LT1_TTCTCCTAGAAGGACA-1	0.867451
LT1_TTCTCCTAGTAATCCC-1	1.75482
LT1_TTCTCCTGTCGGCACT-1	1.26981
LT1_TTCTCCTGTCTCTTAT-1	1.8211
LT1_TTCTCCTGTTCGGGCT-1	2.11264
LT1_TTCTTAGAGTGTACCT-1	1.3781
LT1_TTCTTAGCATTTGCCC-1	1.8605
LT1_TTCTTAGTCAGGCAAG-1	1.65615
LT1_TTCTTAGTCCATGCTC-1	1.60212
LT1_TTGAACGAGACTCGGA-1	1.4079
LT1_TTGAACGCACAAGTAA-1	1.31322
LT1_TTGAACGCACTGAAGG-1	1.26907
LT1_TTGACTTAGGCCCTTG-1	0.825507
LT1_TTGACTTAGTTGAGAT-1	1.73879
LT1_TTGACTTCATTCTTAC-1	1.27369
LT1_TTGACTTTCAGTCCCT-1	1.16322
LT1_TTGCCGTAGGAATGGA-1	1.56042
LT1_TTGCCGTAGTTATCGC-1	1.1947
LT1_TTGCGTCAGAAGGTGA-1	1.54631
LT1_TTGGAACAGACTGTAA-1	1.37412
LT1_TTGGAACTCTAGCACA-1	1.52825
LT1_TTGGCAAGTGGCCCTA-1	1.94831
LT1_TTGTAGGCAAACTGCT-1	1.15422
LT1_TTGTAGGCATATGCTG-1	1.291
LT1_TTGTAGGTCATCGATG-1	1.6863
LT1_TTTACTGTCTAACGGT-1	1.15214
LT1_TTTACTGTCTCCGGTT-1	1.65136
LT1_TTTATGCAGCGATCCC-1	1.28002
LT1_TTTATGCCACCTGGTG-1	1.13826
LT1_TTTATGCTCGAGAACG-1	1.31322
LT1_TTTCCTCAGGAATCGC-1	2.01291
LT1_TTTCCTCCAACACCTA-1	1.44615
LT1_TTTCCTCTCGACGGAA-1	1.8012
LT1_TTTCCTCTCTTTACAC-1	1.03492
LT1_TTTGCGCAGCCTCGTG-1	1.51871
LT1_TTTGCGCCAAACCTAC-1	1.32995
LT1_TTTGCGCCACCTTGTC-1	1.29948
LT1_TTTGGTTAGCTTATCG-1	1.05378
LT1_TTTGGTTGTGTGCCTG-1	1.03562
LT1_TTTGTCACATCCGGGT-1	1.23519
LT1_AAACCTGAGGGCTTCC-2	2.00676
LT1_AAACCTGCACCGAATT-2	1.35996
LT1_AAACCTGCAGACAGGT-2	1.62941
LT1_AAACGGGAGATACACA-2	1.76317
LT1_AAACGGGAGCAGCGTA-2	1.61587
LT1_AAACGGGAGCGGCTTC-2	1.57941
LT1_AAACGGGAGTTGAGAT-2	1.49493
LT1_AAACGGGGTTACAGAA-2	1.30357
LT1_AAAGCAAAGGCGACAT-2	1.2711
LT1_AAAGCAAAGTGGGCTA-2	0.866811
LT1_AAAGCAACATTAACCG-2	1.25689
LT1_AAAGCAATCACAACGT-2	1.5625
LT1_AAAGTAGTCCGCGGTA-2	1.61008
LT1_AAATGCCGTGCGCTTG-2	0.87456
LT1_AACACGTCAAGGGTCA-2	1.12027
LT1_AACACGTTCACAGTAC-2	1.01949
LT1_AACCATGAGATGCGAC-2	0.950615
LT1_AACCATGAGCTAAACA-2	0.94751
LT1_AACCATGAGTCGTTTG-2	2.33195
LT1_AACCATGCAGTGGAGT-2	1.21749
LT1_AACCATGTCATTTGGG-2	1.39248
LT1_AACCATGTCGCTAGCG-2	1.88267
LT1_AACCGCGAGGACCACA-2	1.80395
LT1_AACCGCGTCAAACAAG-2	1.31441
LT1_AACGTTGTCGGCTACG-2	1.62204
LT1_AACTCAGAGGGAACGG-2	1.31721
LT1_AACTCAGCATTGAGCT-2	2.23583
LT1_AACTCAGGTGCACTTA-2	1.21448
LT1_AACTCAGGTGGAAAGA-2	0.98407
LT1_AACTCCCAGCTTTGGT-2	1.4363
LT1_AACTCCCCATCCCACT-2	1.59113
LT1_AACTCTTAGTGGTCCC-2	1.82186
LT1_AACTCTTCATTAGCCA-2	1.16625
LT1_AACTCTTGTGGTAACG-2	1.32163
LT1_AACTCTTTCGAATGCT-2	1.71261
LT1_AACTGGTAGATCTGAA-2	1.36385
LT1_AACTGGTCATACTCTT-2	1.08468
LT1_AACTTTCAGCGGCTTC-2	1.02542
LT1_AACTTTCAGGATATAC-2	1.17857
LT1_AACTTTCCAGTTCATG-2	1.07747
LT1_AACTTTCGTGAGGGAG-2	1.85471
LT1_AAGACCTCAATGGACG-2	1.22559
LT1_AAGACCTGTGATAAGT-2	1.47252
LT1_AAGCCGCAGTGGTAGC-2	0.67757
LT1_AAGCCGCCATCGGGTC-2	2.19156
LT1_AAGCCGCGTAGGGACT-2	1.33674
LT1_AAGGAGCAGAGCCCAA-2	1.49012
LT1_AAGGAGCGTTTGGGCC-2	1.3355
LT1_AAGGAGCTCACCACCT-2	1.67669
LT1_AAGGAGCTCAGCGACC-2	1.29273
LT1_AAGGTTCAGCAGATCG-2	0.992007
LT1_AAGGTTCAGTGAATTG-2	2.26908
LT1_AAGTCTGAGGCACATG-2	0.999975
LT1_AAGTCTGAGGTCGGAT-2	1.49627
LT1_AATCCAGAGGAGTTTA-2	0.985331
LT1_AATCCAGTCACATGCA-2	1.26468
LT1_AATCGGTAGCAGATCG-2	2.12197
LT1_AATCGGTCAGTAACGG-2	1.93781
LT1_ACACCAAAGACTGTAA-2	1.19566
LT1_ACACCAAGTGCGGTAA-2	0.83744
LT1_ACACCCTAGGATATAC-2	1.30298
LT1_ACACCGGAGATGCCAG-2	0.950421
LT1_ACACCGGTCTTAGCCC-2	1.49051
LT1_ACACTGAGTAGCCTAT-2	1.12912
LT1_ACAGCCGAGCCACGTC-2	1.16443
LT1_ACAGCCGAGCGACGTA-2	1.5388
LT1_ACAGCCGAGGATCGCA-2	1.28814
LT1_ACAGCTACACAGTCGC-2	1.50575
LT1_ACAGCTACACCAGGTC-2	1.23363
LT1_ACAGCTACAGGATTGG-2	1.12587
LT1_ACAGCTATCATCACCC-2	0.987757
LT1_ACATACGAGAGTAAGG-2	1.35824
LT1_ACATACGCACTATCTT-2	2.01404
LT1_ACATACGGTGTCGCTG-2	1.29909
LT1_ACATACGTCAGCGATT-2	1.46736
LT1_ACATGGTAGATCCGAG-2	0.664804
LT1_ACCAGTAAGGCCCTTG-2	0.946255
LT1_ACCCACTAGTCCAGGA-2	1.03986
LT1_ACCCACTCAGACACTT-2	1.22985
LT1_ACCCACTCAGTCAGAG-2	1.03574
LT1_ACCGTAAAGAGAACAG-2	1.07365
LT1_ACCGTAACAAAGCAAT-2	1.40002
LT1_ACCGTAACACGGTAGA-2	1.61458
LT1_ACCGTAACAGCTGTGC-2	1.28549
LT1_ACCGTAATCAGGATCT-2	1.56459
LT1_ACCTTTAAGCAACGGT-2	1.16747
LT1_ACCTTTATCTCACATT-2	1.30396
LT1_ACGAGCCAGGAATCGC-2	1.63654
LT1_ACGAGCCGTAAGGGCT-2	1.58401
LT1_ACGAGGAAGGTGCACA-2	0.570144
LT1_ACGATGTGTCAGGACA-2	1.61345
LT1_ACGATGTTCACTATTC-2	1.35311
LT1_ACGCAGCTCGGCGCTA-2	0.790053
LT1_ACGCCAGGTTTGGGCC-2	1.01264
LT1_ACGCCAGTCTAAGCCA-2	1.65512
LT1_ACGCCGAAGACAAGCC-2	1.07581
LT1_ACGCCGAAGGTGGGTT-2	1.28454
LT1_ACGCCGATCAGCATGT-2	1.99313
LT1_ACGGAGAAGTCAATAG-2	1.81441
LT1_ACGGAGAAGTCGTACT-2	1.08119
LT1_ACGGAGAGTGTCAATC-2	1.39157
LT1_ACGGCCAGTAAGAGGA-2	1.05062
LT1_ACGGCCATCAACCAAC-2	1.61168
LT1_ACGGGCTAGTCATCCA-2	0.765569
LT1_ACGGGCTAGTTAGCGG-2	0.638635
LT1_ACGGGCTAGTTCGATC-2	1.41659
LT1_ACGGGCTCAAGTCATC-2	1.26068
LT1_ACGGGCTCACTTAACG-2	1.37368
LT1_ACGGGCTCAGCCACCA-2	1.38659
LT1_ACGGGCTGTCAACATC-2	1.94437
LT1_ACGGGCTGTGTAACGG-2	1.07441
LT1_ACGGGTCAGTACGTAA-2	0.755616
LT1_ACGGGTCGTTTGTGTG-2	1.07811
LT1_ACGGGTCTCAACCAAC-2	1.32385
LT1_ACGGGTCTCTGCCCTA-2	1.33488
LT1_ACGTCAAAGTAATCCC-2	1.28059
LT1_ACGTCAAGTCTTGCGG-2	2.14994
LT1_ACGTCAAGTGAAGGCT-2	1.38144
LT1_ACTATCTCAAGGGTCA-2	1.43802
LT1_ACTATCTCACATCTTT-2	0.999975
LT1_ACTATCTTCTAACGGT-2	1.17624
LT1_ACTGAACCAGACACTT-2	1.21332
LT1_ACTGAACCATCCAACA-2	1.45365
LT1_ACTGAACTCCAAACTG-2	1.11405
LT1_ACTGAACTCTCACATT-2	1.34027
LT1_ACTGAGTTCAGTCAGT-2	1.59582
LT1_ACTGAGTTCGAACGGA-2	1.08325
LT1_ACTGATGAGCTGAAAT-2	1.14377
LT1_ACTGATGCACATTAGC-2	1.39384
LT1_ACTGATGGTAGCGTGA-2	0.898804
LT1_ACTGCTCCAGCATGAG-2	1.9658
LT1_ACTGCTCTCCCGACTT-2	1.2533
LT1_ACTGTCCTCCCTGACT-2	1.91304
LT1_ACTTACTCAACGATCT-2	1.12629
LT1_ACTTACTCACATCCGG-2	1.17315
LT1_ACTTACTTCGAGAACG-2	1.62662
LT1_ACTTGTTAGGGCATGT-2	1.10384
LT1_ACTTGTTCATGAGCGA-2	0.995435
LT1_ACTTTCAAGACAGACC-2	1.46098
LT1_ACTTTCAAGAGCTATA-2	0.47399
LT1_ACTTTCAAGTTTGCGT-2	1.5466
LT1_AGAATAGAGAATTCCC-2	1.12784
LT1_AGAATAGCAGTTAACC-2	1.67211
LT1_AGAATAGGTTTCCACC-2	0.631298
LT1_AGAATAGTCTACCTGC-2	1.8789
LT1_AGACGTTAGCCAGTTT-2	1.81419
LT1_AGACGTTGTCCTGCTT-2	1.73743
LT1_AGACGTTTCCTCTAGC-2	1.3409
LT1_AGAGCGACAGGGTACA-2	1.26068
LT1_AGAGCGAGTACACCGC-2	1.98478
LT1_AGAGCGATCAGAAATG-2	2.01235
LT1_AGAGCTTAGATATGCA-2	1.2804
LT1_AGAGCTTAGCTATGCT-2	1.61781
LT1_AGAGTGGCACAACTGT-2	1.19679
LT1_AGAGTGGGTGTCAATC-2	2.12197
LT1_AGATCTGTCAATCACG-2	1.18752
LT1_AGATCTGTCCAATGGT-2	1.33396
LT1_AGATTGCAGATAGTCA-2	1.43217
LT1_AGATTGCGTATTACCG-2	1.7951
LT1_AGATTGCTCGAGCCCA-2	1.58002
LT1_AGCAGCCAGGACTGGT-2	1.98136
LT1_AGCAGCCGTCGGGTCT-2	1.55362
LT1_AGCAGCCGTTTGACAC-2	1.24163
LT1_AGCATACAGTGTGAAT-2	1.72881
LT1_AGCATACCAGGATTGG-2	1.2508
LT1_AGCATACTCAGTGTTG-2	1.5274
LT1_AGCATACTCGGTTCGG-2	1.43875
LT1_AGCCTAAAGTGAAGTT-2	1.83912
LT1_AGCCTAACATCACAAC-2	1.4295
LT1_AGCCTAAGTCAAAGAT-2	1.63222
LT1_AGCCTAAGTCCTCTTG-2	1.7063
LT1_AGCGGTCAGTGAACGC-2	1.33036
LT1_AGCGGTCCAAGTAGTA-2	1.99514
LT1_AGCGGTCCACTGTCGG-2	1.38885
LT1_AGCGGTCCAGCCTTTC-2	1.39842
LT1_AGCGGTCGTACACCGC-2	1.42589
LT1_AGCGGTCGTCTCTTTA-2	1.51178
LT1_AGCGGTCGTGGTCCGT-2	1.49816
LT1_AGCGGTCGTTCGTTGA-2	1.32062
LT1_AGCGTATCAGGTCGTC-2	1.42039
LT1_AGCGTCGAGATCCCGC-2	1.32243
LT1_AGCGTCGCACTGCCAG-2	1.4827
LT1_AGCTCCTTCGTTGCCT-2	1.19022
LT1_AGCTCTCAGGATCGCA-2	1.46557
LT1_AGCTCTCCACCGTTGG-2	1.20556
LT1_AGCTCTCCAGGGCATA-2	0.934271
LT1_AGCTCTCGTCTGGTCG-2	1.0676
LT1_AGCTTGACATCTGGTA-2	1.56999
LT1_AGCTTGAGTCTGATCA-2	1.11902
LT1_AGGCCGTAGATCTGCT-2	1.29196
LT1_AGGCCGTCACACCGCA-2	0.682277
LT1_AGGCCGTGTCTAGTGT-2	1.23157
LT1_AGGGAGTAGAATAGGG-2	1.37566
LT1_AGGGAGTAGCGTGTCC-2	1.86448
LT1_AGGGAGTGTAAGTTCC-2	1.37854
LT1_AGGGTGAAGCTGATAA-2	1.61992
LT1_AGGTCATTCGTCGTTC-2	1.56999
LT1_AGGTCATTCTCGTATT-2	1.48825
LT1_AGGTCCGAGCTTATCG-2	1.31263
LT1_AGGTCCGAGTCGATAA-2	1.29542
LT1_AGGTCCGCAAGTTGTC-2	1.55509
LT1_AGGTCCGTCCGTACAA-2	0.969615
LT1_AGGTCCGTCTGCCAGG-2	1.69714
LT1_AGTAGTCAGCCCTAAT-2	1.11556
LT1_AGTAGTCGTTGACGTT-2	2.08842
LT1_AGTAGTCTCACAGGCC-2	1.69896
LT1_AGTCTTTCATATGGTC-2	1.71335
LT1_AGTCTTTCATGAACCT-2	1.23406
LT1_AGTCTTTGTAAGGATT-2	1.32842
LT1_AGTGAGGGTCTACCTC-2	1.48376
LT1_AGTGAGGGTTAGAACA-2	1.47981
LT1_AGTGAGGGTTCCCGAG-2	1.75839
LT1_AGTGAGGTCAATAAGG-2	1.74832
LT1_AGTGGGATCCACGTTC-2	1.5622
LT1_AGTGTCAAGCAGATCG-2	1.88291
LT1_AGTTGGTCACGACGAA-2	1.57666
LT1_AGTTGGTCATGCATGT-2	0.55227
LT1_ATAACGCAGATGTGTA-2	1.92245
LT1_ATAACGCAGTGAACGC-2	1.46403
LT1_ATAACGCTCGTCCAGG-2	1.55333
LT1_ATAAGAGAGCAATCTC-2	1.15066
LT1_ATAAGAGGTTTGGCGC-2	1.1374
LT1_ATAGACCAGAAACCGC-2	1.51068
LT1_ATAGACCAGATCCGAG-2	1.2072
LT1_ATAGACCCACCCATTC-2	1.21415
LT1_ATAGACCGTATTCTCT-2	1.96659
LT1_ATCACGAAGATAGCAT-2	1.20278
LT1_ATCACGAGTAGGCATG-2	1.49225
LT1_ATCACGAGTGAAGGCT-2	0.913659
LT1_ATCACGATCACTTCAT-2	1.38099
LT1_ATCATCTGTAAACACA-2	1.22474
LT1_ATCATCTTCGCGTAGC-2	0.989452
LT1_ATCATCTTCTGCAAGT-2	1.06336
LT1_ATCATCTTCTGTCAAG-2	2.22007
LT1_ATCATGGAGGTGATTA-2	1.09252
LT1_ATCATGGGTTCCCTTG-2	2.06102
LT1_ATCCACCGTTGGTAAA-2	2.01011
LT1_ATCCGAAAGGTCGGAT-2	1.28416
LT1_ATCCGAAAGGTGCACA-2	1.47382
LT1_ATCCGAATCCACGACG-2	1.43973
LT1_ATCGAGTTCTGGTATG-2	1.65255
LT1_ATCTACTCATTGCGGC-2	1.00797
LT1_ATCTACTGTCTCCATC-2	1.07657
LT1_ATCTGCCAGCACACAG-2	1.4422
LT1_ATCTGCCAGTGCAAGC-2	2.61317
LT1_ATCTGCCCAAGCCGTC-2	1.81276
LT1_ATCTGCCTCTATCCTA-2	1.16292
LT1_ATCTGCCTCTTAACCT-2	1.02934
LT1_ATGCGATAGATCTGAA-2	1.76357
LT1_ATGCGATCAGTACACT-2	1.29542
LT1_ATGCGATCATCCGTGG-2	1.17022
LT1_ATGCGATCATCTATGG-2	1.98695
LT1_ATGCGATGTCTCGTTC-2	1.38637
LT1_ATGGGAGTCCTATGTT-2	0.643055
LT1_ATGTGTGAGCCGCCTA-2	1.63654
LT1_ATGTGTGCAAGCCATT-2	1.02348
LT1_ATGTGTGCAGCCTTGG-2	1.06598
LT1_ATGTGTGGTCTCTTAT-2	1.83513
LT1_ATTACTCCAATGGAGC-2	1.72957
LT1_ATTACTCCATCTACGA-2	1.05622
LT1_ATTACTCGTGGACGAT-2	1.26013
LT1_ATTATCCAGATGTAAC-2	0.959368
LT1_ATTATCCCAGCTGTTA-2	1.2853
LT1_ATTCTACAGAGCTATA-2	1.25491
LT1_ATTCTACAGATCACGG-2	1.14479
LT1_ATTCTACCAAACTGTC-2	1.12869
LT1_ATTGGACCACTTACGA-2	1.5545
LT1_ATTGGACTCTCATTCA-2	1.58247
LT1_ATTGGTGGTCGCGTGT-2	1.27221
LT1_ATTGGTGGTCTGCGGT-2	1.7688
LT1_ATTGGTGTCACCAGGC-2	1.29215
LT1_ATTTCTGCAACAACCT-2	1.40674
LT1_CAACCTCCAATGGAGC-2	1.03868
LT1_CAACCTCCAGACACTT-2	1.88598
LT1_CAACCTCCATAACCTG-2	1.40349
LT1_CAACCTCGTGACGGTA-2	0.620493
LT1_CAACCTCGTTTCCACC-2	1.41423
LT1_CAACTAGCAGTAAGCG-2	1.36039
LT1_CAACTAGTCGAACTGT-2	1.24761
LT1_CAAGAAAAGAAGGTGA-2	1.28435
LT1_CAAGAAACACATTTCT-2	1.58186
LT1_CAAGAAAGTAGTAGTA-2	1.70926
LT1_CAAGAAAGTCGACTAT-2	1.07226
LT1_CAAGAAATCTGCAAGT-2	1.99872
LT1_CAAGATCAGTTATCGC-2	1.35738
LT1_CAAGGCCAGGTGATAT-2	1.11336
LT1_CAAGTTGCAAACTGTC-2	0.572963
LT1_CAAGTTGCAAGAGGCT-2	1.27064
LT1_CACAAACAGACACGAC-2	1.22491
LT1_CACAAACTCTTTCCTC-2	1.18263
LT1_CACACCTAGACAGGCT-2	1.55377
LT1_CACACCTAGATGTAAC-2	1.219
LT1_CACACCTCAAGAAAGG-2	1.29311
LT1_CACACCTCAGGTCGTC-2	1.17546
LT1_CACACCTGTGACTACT-2	1.72311
LT1_CACACCTTCGGATGTT-2	1.67528
LT1_CACACCTTCTCTGTCG-2	1.20246
LT1_CACACTCAGTAGGCCA-2	1.52431
LT1_CACACTCCAATACGCT-2	1.07517
LT1_CACACTCCATTCTCAT-2	1.51068
LT1_CACACTCGTTCAGGCC-2	1.33324
LT1_CACACTCTCATTGCCC-2	1.48613
LT1_CACAGGCTCAATAAGG-2	1.20885
LT1_CACAGTAAGACCACGA-2	1.88693
LT1_CACAGTATCTTGACGA-2	1.16946
LT1_CACATAGAGACTCGGA-2	0.979477
LT1_CACATAGAGTGCAAGC-2	1.36233
LT1_CACATAGCACAAGCCC-2	1.05573
LT1_CACATAGTCCGCGGTA-2	1.3022
LT1_CACATAGTCGCGCCAA-2	1.37478
LT1_CACATTTAGGCCCTTG-2	1.3476
LT1_CACATTTCACATGTGT-2	1.2804
LT1_CACCACTAGCCCTAAT-2	0.924437
LT1_CACCACTAGCCTTGAT-2	0.638045
LT1_CACCAGGAGTCCTCCT-2	1.43851
LT1_CACCAGGCACTGAAGG-2	1.36558
LT1_CACCAGGCAGTAACGG-2	1.17795
LT1_CACCAGGGTATTCTCT-2	0.913301
LT1_CACCTTGAGTATCGAA-2	1.48191
LT1_CACCTTGCAGACAGGT-2	0.699558
LT1_CACTCCAAGAGTGAGA-2	2.04183
LT1_CACTCCACAGCTGTGC-2	1.22102
LT1_CAGAATCGTACAGTTC-2	1.3495
LT1_CAGAATCGTGGACGAT-2	1.25851
LT1_CAGAGAGTCGCGCCAA-2	1.33036
LT1_CAGATCACAATAGCAA-2	1.59739
LT1_CAGATCACACTCGACG-2	1.31402
LT1_CAGATCAGTAAATGAC-2	0.89485
LT1_CAGATCATCAATCACG-2	1.38278
LT1_CAGCAGCAGGGAGTAA-2	1.56969
LT1_CAGCAGCAGTCACGCC-2	1.38558
LT1_CAGCAGCGTACAGTGG-2	1.92071
LT1_CAGCAGCTCAAACGGG-2	1.26431
LT1_CAGCATAAGATATGGT-2	1.94986
LT1_CAGCATAGTAACGACG-2	1.40002
LT1_CAGCCGAAGTGAACGC-2	1.30317
LT1_CAGCCGACAAAGCGGT-2	1.79846
LT1_CAGCCGAGTACTCAAC-2	1.21298
LT1_CAGCCGAGTGATGCCC-2	2.15364
LT1_CAGCCGATCCATGAAC-2	1.68095
LT1_CAGCCGATCCATGCTC-2	1.55745
LT1_CAGCGACCAGGAACGT-2	1.46072
LT1_CAGCGACCAGTCCTTC-2	1.27517
LT1_CAGCGACGTAAGCACG-2	1.47616
LT1_CAGCTAAAGGGTCTCC-2	1.3975
LT1_CAGCTAACACTAGTAC-2	2.45625
LT1_CAGCTAATCAGCCTAA-2	2.19722
LT1_CAGCTGGCACCTCGTT-2	1.20918
LT1_CAGCTGGGTACGCACC-2	0.960163
LT1_CAGCTGGTCAGTTTGG-2	1.47564
LT1_CAGGTGCGTACTCAAC-2	1.57302
LT1_CAGGTGCGTAGCGCTC-2	1.34845
LT1_CAGTAACCACAGATTC-2	1.32567
LT1_CAGTAACGTACAGCAG-2	1.33716
LT1_CAGTAACTCGGCGCAT-2	1.35056
LT1_CAGTCCTAGGGAACGG-2	1.33923
LT1_CATATTCAGCTGTCTA-2	2.508
LT1_CATATTCCATTCTTAC-2	1.3606
LT1_CATCAAGTCAGTTTGG-2	1.03107
LT1_CATCAAGTCTACTCAT-2	2.0146
LT1_CATCAGACACATGTGT-2	1.18436
LT1_CATCCACAGCCAGTAG-2	1.26285
LT1_CATCCACTCTTGAGAC-2	1.19518
LT1_CATCGAAAGTGGAGTC-2	1.45139
LT1_CATCGAAGTTCTCATT-2	1.66896
LT1_CATCGAATCGGCTTGG-2	1.07734
LT1_CATCGGGAGAAACCTA-2	1.82808
LT1_CATCGGGAGCTAGTGG-2	1.45844
LT1_CATCGGGCAACACCCG-2	1.45945
LT1_CATCGGGTCACCGTAA-2	1.08196
LT1_CATGACAAGTAGATGT-2	1.48376
LT1_CATGACACACTGCCAG-2	1.32771
LT1_CATGACATCAGTTGAC-2	0.925908
LT1_CATGCCTAGAGATGAG-2	1.19277
LT1_CATGCCTTCCCAAGTA-2	1.4093
LT1_CATGCCTTCGGTGTCG-2	1.01152
LT1_CATGGCGAGATGCCAG-2	1.37181
LT1_CATGGCGGTCGGGTCT-2	1.25653
LT1_CCAATCCGTTAGTGGG-2	1.70963
LT1_CCACCTAGTTCCGTCT-2	1.43023
LT1_CCACGGAGTCGTCTTC-2	1.15437
LT1_CCACGGATCATAACCG-2	1.04941
LT1_CCACTACTCTGGTTCC-2	1.4086
LT1_CCAGCGAAGCCATCGC-2	1.41024
LT1_CCAGCGACAGCTCCGA-2	1.26395
LT1_CCATGTCCAATGGAGC-2	1.74676
LT1_CCATTCGAGCCCAGCT-2	1.02114
LT1_CCATTCGAGGTGATTA-2	0.678621
LT1_CCATTCGAGTAGCGGT-2	1.46327
LT1_CCCAATCCATCTGGTA-2	1.34309
LT1_CCCATACTCTTAGCCC-2	1.67352
LT1_CCCTCCTAGATGTCGG-2	0.906562
LT1_CCCTCCTAGGTGACCA-2	0.874315
LT1_CCCTCCTGTGACTACT-2	1.63721
LT1_CCCTCCTGTGTTTGTG-2	1.40977
LT1_CCCTCCTGTTTGTTTC-2	0.892716
LT1_CCCTCCTTCCAGATCA-2	1.6899
LT1_CCGGGATAGCTGCGAA-2	1.30631
LT1_CCGGGATGTTGAGGTG-2	2.00093
LT1_CCGGTAGAGAAACCAT-2	1.50548
LT1_CCGGTAGAGAGCTATA-2	1.56459
LT1_CCGGTAGAGTGGTCCC-2	0.902099
LT1_CCGGTAGCAAAGGAAG-2	1.12615
LT1_CCGGTAGGTCGCCATG-2	1.44566
LT1_CCGGTAGGTCTAGCCG-2	1.12742
LT1_CCGGTAGGTCTCCACT-2	1.34006
LT1_CCGTACTAGTCAAGCG-2	1.52599
LT1_CCGTACTAGTGTTAGA-2	1.1413
LT1_CCGTACTGTCAACATC-2	1.55539
LT1_CCGTACTTCTAACTGG-2	1.45139
LT1_CCGTTCAAGCTACCGC-2	1.3717
LT1_CCGTTCAAGTGTCCCG-2	1.24355
LT1_CCGTTCACATGCCCGA-2	1.77875
LT1_CCGTTCAGTACAGCAG-2	1.88931
LT1_CCTAAAGAGATGAGAG-2	1.27928
LT1_CCTAAAGTCAGTGTTG-2	1.84448
LT1_CCTACACAGCTAACTC-2	1.70336
LT1_CCTACACTCGACCAGC-2	1.55864
LT1_CCTACCAAGCAACGGT-2	1.3619
LT1_CCTACCAAGGGAGTAA-2	1.23814
LT1_CCTACCACACATAACC-2	1.23657
LT1_CCTACCATCATAGCAC-2	1.86563
LT1_CCTACCATCCTGTACC-2	2.13786
LT1_CCTAGCTCAATCCGAT-2	1.22814
LT1_CCTAGCTTCATGCATG-2	0.704022
LT1_CCTATTAAGTTTAGGA-2	1.65273
LT1_CCTATTATCAAACAAG-2	1.52402
LT1_CCTATTATCTATCGCC-2	1.42397
LT1_CCTCAGTAGCCACTAT-2	1.30788
LT1_CCTCAGTAGGCTCAGA-2	1.68326
LT1_CCTCAGTCATGACGGA-2	1.04966
LT1_CCTCTGACAAAGGTGC-2	1.09542
LT1_CCTCTGAGTAGAGGAA-2	1.35162
LT1_CCTTACGAGGGTATCG-2	1.43265
LT1_CCTTACGAGGTCATCT-2	1.17345
LT1_CCTTACGGTAGCTCCG-2	1.05609
LT1_CCTTACGGTATCAGTC-2	1.09436
LT1_CCTTACGGTCGACTAT-2	0.851819
LT1_CCTTCCCAGCAGACTG-2	1.52178
LT1_CCTTCCCTCGTAGGTT-2	1.29043
LT1_CCTTCGAAGCACACAG-2	1.41683
LT1_CCTTCGAGTCTCTTTA-2	0.599359
LT1_CCTTCGATCGCCTGTT-2	0.960462
LT1_CCTTTCTAGTGCTGCC-2	1.16156
LT1_CCTTTCTGTAAGGGCT-2	0.858187
LT1_CGAACATTCGGAAATA-2	1.30592
LT1_CGAATGTGTCCCTTGT-2	1.02279
LT1_CGACCTTCATGCTGGC-2	1.10994
LT1_CGACCTTGTCAAAGAT-2	2.13042
LT1_CGACCTTTCAATCACG-2	2.08409
LT1_CGACTTCTCATCTGCC-2	1.16231
LT1_CGAGAAGAGGAGCGAG-2	1.48772
LT1_CGAGCACCATGACGGA-2	2.06824
LT1_CGAGCACTCGCGTAGC-2	1.25617
LT1_CGAGCACTCGTCTGCT-2	1.37943
LT1_CGAGCCACAAGCTGAG-2	1.18815
LT1_CGAGCCAGTAAGTAGT-2	1.01961
LT1_CGAGCCATCAGTTGAC-2	1.79615
LT1_CGATCGGAGAAACCGC-2	2.00509
LT1_CGATCGGGTCAAAGCG-2	1.25959
LT1_CGATCGGGTGCCTTGG-2	1.52938
LT1_CGATCGGTCCAAACTG-2	1.42854
LT1_CGATGTAAGATAGTCA-2	1.54052
LT1_CGATGTAGTACATGTC-2	1.29254
LT1_CGATGTAGTGCTGTAT-2	0.839975
LT1_CGATGTAGTTAAAGAC-2	1.61846
LT1_CGATTGAGTTGAGGTG-2	1.08597
LT1_CGATTGATCGTACCGG-2	2.11169
LT1_CGATTGATCTGGCGTG-2	0.875375
LT1_CGCCAAGAGGAGTAGA-2	1.15126
LT1_CGCCAAGCAGGACGTA-2	0.99889
LT1_CGCCAAGTCATCGCTC-2	1.612
LT1_CGCGGTACATCTGGTA-2	1.55127
LT1_CGCGGTAGTCTGGAGA-2	1.28096
LT1_CGCGGTATCGTTGCCT-2	1.24514
LT1_CGCGTTTAGACAGACC-2	0.947027
LT1_CGCGTTTCAGCATGAG-2	1.39635
LT1_CGCTATCGTAGGCATG-2	2.04504
LT1_CGCTATCTCACTTACT-2	1.46123
LT1_CGCTATCTCGCGTAGC-2	1.46942
LT1_CGCTATCTCGGCGCAT-2	1.13153
LT1_CGCTGGACAGCGATCC-2	1.3434
LT1_CGCTGGACATCACGAT-2	0.925908
LT1_CGGACACAGTGGTAGC-2	1.49546
LT1_CGGACACGTGCCTTGG-2	1.43241
LT1_CGGACACTCTGCGACG-2	1.20181
LT1_CGGACGTCAGCGATCC-2	1.33221
LT1_CGGACGTGTGCGCTTG-2	1.1079
LT1_CGGACGTTCTGATACG-2	1.16473
LT1_CGGACTGAGTCGATAA-2	1.97966
LT1_CGGACTGCAAGTCTGT-2	1.05585
LT1_CGGACTGCAGCTGGCT-2	1.09755
LT1_CGGAGCTGTACCGCTG-2	0.851126
LT1_CGGAGCTGTAGCCTAT-2	1.31302
LT1_CGGAGTCCACTTAACG-2	1.22678
LT1_CGGAGTCCATTCTTAC-2	1.46148
LT1_CGGAGTCTCTCTTATG-2	1.30259
LT1_CGGCTAGAGCCTTGAT-2	1.59238
LT1_CGGGTCACATGCTGGC-2	1.69278
LT1_CGGTTAAGTCAGATAA-2	0.825003
LT1_CGGTTAAGTCTAGAGG-2	0.969412
LT1_CGGTTAATCCACGTTC-2	1.93426
LT1_CGTAGGCAGGCCCGTT-2	1.18232
LT1_CGTAGGCGTACAGACG-2	1.19134
LT1_CGTCACTTCCTGCCAT-2	1.05818
LT1_CGTCAGGAGAATAGGG-2	0.875539
LT1_CGTCAGGTCAACGCTA-2	1.84943
LT1_CGTCAGGTCCTTCAAT-2	1.60054
LT1_CGTCTACAGTCGTACT-2	1.29292
LT1_CGTCTACCAATAACGA-2	1.39681
LT1_CGTCTACCACGACTCG-2	1.50398
LT1_CGTCTACCAGCTCGAC-2	1.12503
LT1_CGTCTACCAGTTTACG-2	1.02531
LT1_CGTGTAACACAACGCC-2	1.29851
LT1_CGTGTCTCAGCTGGCT-2	0.780449
LT1_CGTGTCTTCTAGCACA-2	1.64122
LT1_CGTGTCTTCTATGTGG-2	1.20507
LT1_CGTTAGAAGAGTGACC-2	1.73378
LT1_CGTTAGAGTGGAAAGA-2	1.33799
LT1_CGTTCTGAGAGTGAGA-2	0.732046
LT1_CGTTCTGGTAAGAGGA-2	1.12292
LT1_CGTTCTGTCCGTAGGC-2	1.31382
LT1_CGTTGGGAGAAACCGC-2	1.15407
LT1_CGTTGGGTCCAAATGC-2	2.08563
LT1_CTAACTTCAATGAATG-2	1.4283
LT1_CTAACTTGTCAGAGGT-2	1.24128
LT1_CTAAGACGTCGCTTCT-2	1.10627
LT1_CTAAGACGTTATGTGC-2	0.858422
LT1_CTAATGGAGCTGGAAC-2	0.841024
LT1_CTAATGGAGTGTACGG-2	1.08806
LT1_CTAATGGGTCATATGC-2	1.35141
LT1_CTAATGGGTTAGTGGG-2	1.2634
LT1_CTAATGGTCCAAACAC-2	1.6088
LT1_CTAATGGTCGACGGAA-2	1.17268
LT1_CTACACCGTGACTCAT-2	1.18389
LT1_CTACATTCAATGCCAT-2	1.59865
LT1_CTACCCAAGCAATCTC-2	1.20002
LT1_CTACCCATCATCTGCC-2	0.787597
LT1_CTACGTCGTGACTCAT-2	0.997483
LT1_CTACGTCGTTGCGCAC-2	1.66896
LT1_CTACGTCTCAGCACAT-2	1.2425
LT1_CTACGTCTCTAACTGG-2	1.41118
LT1_CTAGAGTGTAAATACG-2	1.19014
LT1_CTAGCCTAGGCTAGGT-2	1.31581
LT1_CTAGCCTCAGTGGAGT-2	1.14014
LT1_CTAGTGACATCTATGG-2	0.821205
LT1_CTCACACGTGCCTTGG-2	1.21715
LT1_CTCACACGTTGTCGCG-2	1.19502
LT1_CTCACACTCTGTCTAT-2	1.67917
LT1_CTCAGAATCAGGATCT-2	1.4211
LT1_CTCATTAAGGCTCATT-2	1.94471
LT1_CTCATTAGTCTCAACA-2	1.35311
LT1_CTCGAAAGTAGGGTAC-2	1.27424
LT1_CTCGAAAGTCAGAATA-2	1.93654
LT1_CTCGAGGGTACCGAGA-2	1.61409
LT1_CTCGAGGTCGCCAGCA-2	1.5545
LT1_CTCGAGGTCGGAAACG-2	1.8082
LT1_CTCGGAGAGGCATGGT-2	0.82862
LT1_CTCGGGATCGTCTGAA-2	2.18313
LT1_CTCGTACTCACGCATA-2	1.09682
LT1_CTCGTCAAGAGATGAG-2	1.40441
LT1_CTCGTCACATCGATGT-2	1.24725
LT1_CTCTAATCACAGTCGC-2	1.20507
LT1_CTCTAATCAGGTGCCT-2	1.12083
LT1_CTCTAATGTCTAGCGC-2	1.24408
LT1_CTCTAATTCATTTGGG-2	1.05463
LT1_CTCTACGAGGCTCAGA-2	1.20409
LT1_CTCTACGGTCATGCAT-2	1.71522
LT1_CTCTGGTAGAAGATTC-2	1.37192
LT1_CTCTGGTAGCCACGCT-2	1.43338
LT1_CTCTGGTCACCCATTC-2	1.59113
LT1_CTCTGGTGTGGCTCCA-2	1.1294
LT1_CTCTGGTTCATTTGGG-2	0.789791
LT1_CTCTGGTTCTGGAGCC-2	1.33633
LT1_CTGAAACCAAGTAGTA-2	1.41235
LT1_CTGAAGTAGATCGATA-2	1.26944
LT1_CTGAAGTGTACCCAAT-2	1.04605
LT1_CTGAAGTGTCTCCCTA-2	1.97688
LT1_CTGATAGAGAAGGTGA-2	1.82611
LT1_CTGATAGAGTTAGCGG-2	1.12208
LT1_CTGATCCGTGTGTGCC-2	1.35503
LT1_CTGATCCGTTCACCTC-2	0.836549
LT1_CTGATCCTCGTTGACA-2	0.90665
LT1_CTGCCTAAGACCCACC-2	1.21732
LT1_CTGCGGACAGCAGTTT-2	1.47772
LT1_CTGCGGAGTGCGAAAC-2	0.644427
LT1_CTGCGGATCAGGCGAA-2	1.36951
LT1_CTGCGGATCTGGTTCC-2	0.836549
LT1_CTGCTGTAGAGACTAT-2	0.9478
LT1_CTGCTGTAGGCAAAGA-2	1.16413
LT1_CTGCTGTTCACCAGGC-2	1.57302
LT1_CTGGTCTCAAGAGGCT-2	0.741356
LT1_CTGGTCTTCTAACTTC-2	0.864101
LT1_CTGTGCTAGGTGCACA-2	1.70557
LT1_CTGTGCTTCAGTGCAT-2	2.00509
LT1_CTGTTTAAGCCCAGCT-2	1.17608
LT1_CTGTTTAAGTCCTCCT-2	1.47864
LT1_CTGTTTATCCTAAGTG-2	1.42661
LT1_CTGTTTATCTGAGTGT-2	1.04605
LT1_CTTAACTCACTTAAGC-2	1.24867
LT1_CTTAACTGTTATCACG-2	0.891272
LT1_CTTACCGAGTAAGTAC-2	1.35183
LT1_CTTACCGCATCGGTTA-2	1.78512
LT1_CTTACCGCATGAACCT-2	1.91034
LT1_CTTACCGGTGATGCCC-2	1.42469
LT1_CTTAGGAAGGTGATTA-2	1.67846
LT1_CTTAGGACACAGGCCT-2	1.31441
LT1_CTTAGGAGTCTAGCCG-2	1.18594
LT1_CTTAGGATCAACACTG-2	1.65273
LT1_CTTCTCTTCAGGATCT-2	1.59207
LT1_CTTCTCTTCTGCGACG-2	1.35931
LT1_CTTGGCTAGCAGATCG-2	1.59176
LT1_CTTGGCTTCCGAATGT-2	1.4827
LT1_CTTTGCGAGCTGAACG-2	1.3384
LT1_CTTTGCGCATTAGCCA-2	1.25116
LT1_CTTTGCGTCCACGTGG-2	1.01019
LT1_GAAACTCGTAAGTTCC-2	2.04446
LT1_GAAACTCGTTCGCTAA-2	1.04437
LT1_GAAATGAAGTGTCCAT-2	1.19166
LT1_GAAATGACAGTAAGCG-2	1.30847
LT1_GAAATGAGTACGAAAT-2	0.932305
LT1_GAACATCGTAACGACG-2	1.28077
LT1_GAACATCTCAAGATCC-2	2.01997
LT1_GAACCTAAGATATGGT-2	1.84202
LT1_GAACGGAGTAGCGCAA-2	0.644685
LT1_GAACGGATCTTGCCGT-2	1.52262
LT1_GAAGCAGCATACTACG-2	1.51399
LT1_GAAGCAGTCATTCACT-2	1.98913
LT1_GAATAAGAGTGGACGT-2	1.95661
LT1_GAATAAGGTTCAGTAC-2	1.22559
LT1_GAATAAGTCTTGTTTG-2	1.37214
LT1_GAATGAAGTGGGTATG-2	1.18752
LT1_GAATGAAGTGTCAATC-2	1.22968
LT1_GACACGCAGGACTGGT-2	1.3893
LT1_GACACGCTCAGTTGAC-2	1.15185
LT1_GACAGAGCAAGTCTGT-2	1.22034
LT1_GACAGAGGTAACGTTC-2	0.993236
LT1_GACCAATGTCATATCG-2	1.35931
LT1_GACCTGGCAGCCTGTG-2	1.50712
LT1_GACCTGGGTCACCTAA-2	1.62138
LT1_GACCTGGTCTTGCAAG-2	2.09589
LT1_GACGCGTAGTCTCGGC-2	1.35695
LT1_GACGCGTGTAAACGCG-2	1.74813
LT1_GACGGCTTCATAACCG-2	1.48746
LT1_GACGTGCAGAGTTGGC-2	2.11553
LT1_GACGTGCGTAAATGAC-2	1.33241
LT1_GACGTGCTCCATGAAC-2	1.1578
LT1_GACGTTACAGCTGCAC-2	1.49681
LT1_GACGTTACAGTTCCCT-2	1.42878
LT1_GACGTTAGTCTAAACC-2	1.80246
LT1_GACGTTAGTGAGGGAG-2	1.57803
LT1_GACGTTATCACATAGC-2	1.46072
LT1_GACGTTATCTAAGCCA-2	1.87235
LT1_GACGTTATCTTCCTTC-2	1.383
LT1_GACTAACAGAATTGTG-2	1.13682
LT1_GACTAACGTGAGGCTA-2	1.5834
LT1_GACTACAGTTGTTTGG-2	1.35375
LT1_GACTACATCTACCAGA-2	0.690359
LT1_GACTGCGGTAAGTAGT-2	1.30045
LT1_GACTGCGGTGAGTGAC-2	0.752695
LT1_GACTGCGGTGGTCTCG-2	0.733168
LT1_GACTGCGGTGTAAGTA-2	0.833815
LT1_GAGCAGAAGCAATCTC-2	1.90302
LT1_GAGCAGAGTCTTTCAT-2	1.21382
LT1_GAGCAGATCTAGAGTC-2	1.28691
LT1_GAGGTGAAGCAGCGTA-2	1.47929
LT1_GAGTCCGCAAAGGTGC-2	0.995328
LT1_GAGTCCGCAGAGCCAA-2	1.41778
LT1_GAGTCCGTCCACGACG-2	0.941079
LT1_GAGTCCGTCTTTACAC-2	1.49038
LT1_GATCAGTAGACGCAAC-2	1.95557
LT1_GATCAGTAGACTCGGA-2	1.71186
LT1_GATCAGTGTAAGTGGC-2	1.13167
LT1_GATCAGTGTAAGTTCC-2	1.78616
LT1_GATCAGTTCAGCGATT-2	0.82659
LT1_GATCAGTTCTTGTATC-2	1.38772
LT1_GATCGATCACTCGACG-2	1.10169
LT1_GATCGATCATAAAGGT-2	1.20507
LT1_GATCGATCATGAGCGA-2	1.1294
LT1_GATCGCGAGTTGCAGG-2	1.71149
LT1_GATCGCGCAGACAGGT-2	1.63421
LT1_GATCGCGTCACGATGT-2	1.31025
LT1_GATCGTAGTAACGCGA-2	0.996512
LT1_GATCGTATCAACGAAA-2	1.0878
LT1_GATCTAGCAATCTGCA-2	1.1239
LT1_GATCTAGGTCTTCGTC-2	1.48481
LT1_GATCTAGGTTACGCGC-2	1.42349
LT1_GATCTAGTCACCGGGT-2	1.03809
LT1_GATGAAAAGTGGGTTG-2	1.03469
LT1_GATGAAACACGAGGTA-2	1.3619
LT1_GATGAAACAGAGTGTG-2	0.916891
LT1_GATGAAACATAACCTG-2	1.29234
LT1_GATGAAACATGGTCTA-2	1.52487
LT1_GATGAAATCAGAGACG-2	1.41612
LT1_GATGAGGAGTTTGCGT-2	1.19614
LT1_GATGAGGCATCGGACC-2	1.10708
LT1_GATGAGGGTCTAGAGG-2	0.427611
LT1_GATGCTAAGTGTTGAA-2	1.08455
LT1_GATGCTACAGGATTGG-2	1.29503
LT1_GATTCAGCAAATTGCC-2	1.53794
LT1_GATTCAGTCGTTACGA-2	1.36863
LT1_GCAAACTAGCTCAACT-2	0.955315
LT1_GCAAACTAGGCACATG-2	1.31223
LT1_GCAAACTGTCTGGAGA-2	1.27184
LT1_GCAAACTGTGAGGGTT-2	2.10977
LT1_GCAATCAGTTACAGAA-2	1.68882
LT1_GCAATCATCCGCGTTT-2	1.41071
LT1_GCAATCATCTCTGCTG-2	1.3893
LT1_GCACATAAGTCAAGCG-2	1.43387
LT1_GCACATACAATCTACG-2	1.36841
LT1_GCACATAGTATAATGG-2	1.35888
LT1_GCACTCTGTTCAGGCC-2	2.37547
LT1_GCAGCCAGTGAGGCTA-2	1.99423
LT1_GCAGCCATCAACACCA-2	0.70625
LT1_GCAGCCATCGACAGCC-2	1.85441
LT1_GCAGCCATCTGGGCCA-2	0.88479
LT1_GCAGTTACACGGCTAC-2	1.0839
LT1_GCAGTTAGTCATGCAT-2	1.2469
LT1_GCATACAAGATCCCGC-2	1.25169
LT1_GCATACACATTCTTAC-2	1.0341
LT1_GCATGATCAAGTCTAC-2	2.0395
LT1_GCATGATGTATAGGGC-2	1.36537
LT1_GCATGATGTCACCTAA-2	1.48034
LT1_GCATGCGGTTTAGGAA-2	1.22542
LT1_GCATGTAAGGGTGTTG-2	1.15229
LT1_GCATGTATCACCACCT-2	1.27184
LT1_GCCTCTACATCTACGA-2	1.34277
LT1_GCCTCTAGTAGGGACT-2	1.23088
LT1_GCGACCAAGCACCGCT-2	2.04915
LT1_GCGACCACACTTACGA-2	1.07454
LT1_GCGACCACATGGTCAT-2	1.36689
LT1_GCGACCAGTAGTACCT-2	1.26068
LT1_GCGACCAGTGATGATA-2	1.53407
LT1_GCGAGAAAGGTAAACT-2	1.89698
LT1_GCGAGAACAAGCGCTC-2	2.02395
LT1_GCGAGAAGTGGAAAGA-2	1.8418
LT1_GCGCAACAGTGGACGT-2	1.09741
LT1_GCGCAACTCAACACAC-2	1.39544
LT1_GCGCCAAGTCACTTCC-2	1.39681
LT1_GCGCGATAGTGTCCAT-2	2.30877
LT1_GCGCGATCAGGGCATA-2	1.4211
LT1_GCGCGATGTAAGGATT-2	1.37566
LT1_GCGGGTTAGAAGGTGA-2	0.583902
LT1_GCGGGTTAGGTACTCT-2	0.696413
LT1_GCGGGTTCAGCGATCC-2	0.680299
LT1_GCGGGTTTCTGTCTAT-2	1.19054
LT1_GCTCCTAAGACCACGA-2	1.2278
LT1_GCTCCTACAGCTGTAT-2	1.09463
LT1_GCTCCTAGTATCTGCA-2	1.16428
LT1_GCTCCTATCTACGAGT-2	2.09902
LT1_GCTCTGTCAGGGTACA-2	1.71709
LT1_GCTGCGAAGCTGCGAA-2	1.29967
LT1_GCTGCGAAGTGGAGAA-2	2.5975
LT1_GCTGCGACACTCAGGC-2	1.17997
LT1_GCTGCGAGTAAAGGAG-2	1.41282
LT1_GCTGCGAGTCTAGTGT-2	1.52712
LT1_GCTGCTTAGGTACTCT-2	1.06974
LT1_GCTGGGTCAATCTACG-2	0.748679
LT1_GCTGGGTCAATGAATG-2	1.18279
LT1_GCTGGGTTCAAGCCTA-2	1.19134
LT1_GCTTCCATCCCTGACT-2	1.8012
LT1_GCTTCCATCGGCTTGG-2	1.18484
LT1_GCTTGAACAAGTTGTC-2	1.48985
LT1_GCTTGAATCATCTGCC-2	1.36385
LT1_GCTTGAATCTGCCAGG-2	1.2105
LT1_GGAACTTAGGGAAACA-2	1.4625
LT1_GGAACTTTCCACGTGG-2	1.159
LT1_GGAATAAAGAAGGACA-2	1.83868
LT1_GGAATAAAGACTAAGT-2	1.19197
LT1_GGAATAAAGCGAGAAA-2	0.942224
LT1_GGAATAATCACGCATA-2	1.60976
LT1_GGACAAGAGGGAGTAA-2	1.80692
LT1_GGACAAGCACAAGTAA-2	1.05353
LT1_GGACAAGTCCAGTAGT-2	1.62991
LT1_GGACAGACAGATCTGT-2	1.20655
LT1_GGACAGACAGGAATCG-2	1.4864
LT1_GGACATTCAAGCGTAG-2	0.963158
LT1_GGACATTCACTGTCGG-2	0.916171
LT1_GGACATTTCACAATGC-2	1.76297
LT1_GGACATTTCAGTTCGA-2	1.62859
LT1_GGACATTTCCTCCTAG-2	1.57393
LT1_GGACGTCAGAATGTGT-2	1.16035
LT1_GGACGTCAGATATGGT-2	1.32649
LT1_GGACGTCCATTCTCAT-2	1.2036
LT1_GGAGCAATCACATGCA-2	1.01848
LT1_GGAGCAATCATGCTCC-2	1.67563
LT1_GGATGTTCAAACAACA-2	0.917703
LT1_GGATGTTGTGAAATCA-2	1.20409
LT1_GGATGTTTCACCAGGC-2	1.90863
LT1_GGATTACAGCTGGAAC-2	1.22102
LT1_GGATTACGTCTAGTCA-2	1.50767
LT1_GGATTACGTGACCAAG-2	1.37434
LT1_GGCAATTCATAGGATA-2	2.06763
LT1_GGCCGATAGTACTTGC-2	1.05597
LT1_GGCCGATGTCTTGCGG-2	1.12447
LT1_GGCCGATTCGCTAGCG-2	1.34006
LT1_GGCGACTCAATGGAGC-2	1.67053
LT1_GGCGACTTCCAAACAC-2	1.3067
LT1_GGCGACTTCCTATGTT-2	1.50113
LT1_GGCGTGTTCTCTGCTG-2	0.547741
LT1_GGCTCGAAGTGAATTG-2	1.49065
LT1_GGCTCGACAGACGTAG-2	1.51206
LT1_GGCTCGAGTAAGTAGT-2	1.41873
LT1_GGCTCGATCTGTTTGT-2	1.37966
LT1_GGCTGGTAGTCCGTAT-2	0.761835
LT1_GGCTGGTGTTGCTCCT-2	1.28379
LT1_GGCTGGTTCGACCAGC-2	1.82002
LT1_GGGAATGAGTCAAGGC-2	1.7951
LT1_GGGAATGCAGTCAGCC-2	1.41047
LT1_GGGAATGGTTGCGTTA-2	0.830733
LT1_GGGACCTGTGTGAAAT-2	1.05074
LT1_GGGAGATAGTGTACCT-2	1.25599
LT1_GGGAGATGTATCACCA-2	0.981872
LT1_GGGAGATGTCAAACTC-2	1.40164
LT1_GGGAGATGTGTCAATC-2	1.74656
LT1_GGGAGATTCAGGCGAA-2	1.45314
LT1_GGGAGATTCTGGTATG-2	1.29542
LT1_GGGATGAAGGGATCTG-2	0.945003
LT1_GGGATGAGTGGCCCTA-2	0.930162
LT1_GGGATGAGTGGCTCCA-2	2.09277
LT1_GGGCACTCAGTAAGAT-2	1.27257
LT1_GGGCACTGTGCAGGTA-2	0.823207
LT1_GGGCACTTCCAGATCA-2	1.1486
LT1_GGGCATCAGCAGACTG-2	1.64324
LT1_GGGCATCAGTCTCAAC-2	1.76759
LT1_GGGCATCCATGGGACA-2	1.30513
LT1_GGGTCTGGTGATGTGG-2	1.2326
LT1_GGGTCTGTCCTTGGTC-2	2.14649
LT1_GGGTTGCAGTTTAGGA-2	0.901056
LT1_GGTATTGAGGTAGCTG-2	1.1593
LT1_GGTATTGCAATCCGAT-2	1.54225
LT1_GGTGAAGAGAGCTATA-2	1.14348
LT1_GGTGAAGAGCTCCTCT-2	2.58361
LT1_GGTGAAGGTGCGAAAC-2	1.12672
LT1_GGTGAAGTCAATCTCT-2	1.52995
LT1_GGTGAAGTCCTTTCTC-2	1.76438
LT1_GGTGCGTAGATCACGG-2	1.05499
LT1_GGTGCGTCATGCCTTC-2	1.19856
LT1_GGTGTTAAGTTACCCA-2	1.07747
LT1_GGTGTTAGTCAGAAGC-2	1.30887
LT1_GTAACGTAGAAACCTA-2	0.58768
LT1_GTAACGTAGATGCCAG-2	1.46174
LT1_GTAACGTGTTACGTCA-2	1.44146
LT1_GTAACGTTCAGGTTCA-2	1.84403
LT1_GTACTCCAGCTAGTCT-2	1.23814
LT1_GTACTCCGTGCACGAA-2	0.878737
LT1_GTACTCCTCATGTCCC-2	0.911963
LT1_GTACTTTAGTTGAGTA-2	1.12813
LT1_GTACTTTCAACGATGG-2	1.65375
LT1_GTACTTTGTCTGCAAT-2	1.11254
LT1_GTAGGCCGTAAGTGGC-2	1.75799
LT1_GTAGTCAGTCTAAAGA-2	0.935304
[truncated: 43,621 more rows]

## Sheet: 筛选RT+RN
cel	l	expression
LT1	_AAACCTGAGGATATAC-1	1.5788
LT1	_AAACGGGAGACACTAA-1	1.13567
LT1	_AAACGGGAGTGGAGTC-1	1.75998
LT1	_AAACGGGAGTTTAGGA-1	1.25563
LT1	_AAACGGGCATCGATGT-1	0.504065
LT1	_AAAGATGAGGCGATAC-1	0.961958
LT1	_AAAGATGGTTCAGACT-1	1.624
LT1	_AAAGCAATCCTTGCCA-1	1.75799
LT1	_AAAGTAGAGGTTCCTA-1	1.16717
LT1	_AAAGTAGGTACCTACA-1	1.19293
LT1	_AAAGTAGGTAGCACGA-1	1.6646
LT1	_AAAGTAGTCGGCTTGG-1	2.31945
LT1	_AAATGCCGTACTTAGC-1	0.99126
LT1	_AAATGCCTCAGCCTAA-1	1.88314
LT1	_AACACGTAGTACGCGA-1	1.84224
LT1	_AACACGTGTGTTAAGA-1	1.95401
LT1	_AACCATGGTGACAAAT-1	1.75739
LT1	_AACCGCGGTAATCGTC-1	1.52487
LT1	_AACCGCGGTTATTCTC-1	1.53736
LT1	_AACGTTGAGTAGCGGT-1	1.60688
LT1	_AACGTTGCACACATGT-1	0.879808
LT1	_AACGTTGCACCCATTC-1	1.25312
LT1	_AACGTTGGTTGCGCAC-1	0.930999
LT1	_AACGTTGTCAGATAAG-1	1.62859
LT1	_AACTCAGCAGGAATCG-1	1.13985
LT1	_AACTCCCGTTGTCTTT-1	1.51538
LT1	_AACTCTTAGCGTGTCC-1	1.24408
LT1	_AACTCTTCAGTGGAGT-1	1.60561
LT1	_AACTCTTGTGCGAAAC-1	1.11089
LT1	_AACTTTCCATGCAACT-1	1.88472
LT1	_AAGACCTAGGCTAGCA-1	1.35035
LT1	_AAGACCTTCTGCTGTC-1	1.88385
LT1	_AAGCCGCAGAGACGAA-1	1.88955
LT1	_AAGCCGCAGATCTGAA-1	1.19341
LT1	_AAGCCGCAGATGAGAG-1	2.13996
LT1	_AAGCCGCAGCACCGCT-1	2.00453
LT1	_AAGCCGCAGCTGATAA-1	2.14894
LT1	_AAGCCGCAGTGGAGAA-1	1.61501
LT1	_AAGCCGCTCGACGGAA-1	1.42254
LT1	_AAGCCGCTCTAAGCCA-1	1.27722
LT1	_AAGCCGCTCTTAACCT-1	1.7357
LT1	_AAGGAGCCAGTGAGTG-1	1.70299
LT1	_AAGGCAGAGGTTCCTA-1	1.3606
LT1	_AAGGCAGCAGCTCGCA-1	1.34173
LT1	_AAGGCAGGTAGCGCAA-1	1.33016
LT1	_AAGGTTCGTATTCGTG-1	1.24655
LT1	_AAGGTTCGTCGCATCG-1	1.5466
LT1	_AATCCAGAGAAGCCCA-1	2.0229
LT1	_AATCCAGCAAGGGTCA-1	2.17042
LT1	_AATCCAGCAGCTTCGG-1	1.89505
LT1	_AATCCAGTCGTTTAGG-1	1.62106
LT1	_ACACCAAGTAAGCACG-1	0.911874
LT1	_ACACCAAGTACATGTC-1	1.35417
LT1	_ACACCAATCTTTAGTC-1	1.89122
LT1	_ACACCCTTCTCTGCTG-1	1.21215
LT1	_ACACTGAGTACCAGTT-1	3.10303
LT1	_ACACTGATCTCCCTGA-1	1.49708
LT1	_ACAGCCGAGCGTTTAC-1	1.55284
LT1	_ACAGCCGAGTGAAGTT-1	1.25151
LT1	_ACAGCCGCAGACGCCT-1	1.19086
LT1	_ACAGCCGCAGGCTCAC-1	2.58664
LT1	_ACAGCCGGTATGAAAC-1	1.18958
LT1	_ACAGCTAAGAGTACCG-1	1.70391
LT1	_ACAGCTAAGGAGCGAG-1	1.25437
LT1	_ACAGCTAGTAATTGGA-1	1.55186
LT1	_ACAGCTATCACGCGGT-1	1.02268
LT1	_ACATACGAGCGGATCA-1	1.2227
LT1	_ACATACGCAATGAAAC-1	1.11363
LT1	_ACATACGGTAGCGTGA-1	2.1181
LT1	_ACATACGTCCCGGATG-1	1.88575
LT1	_ACATACGTCGTAGATC-1	1.24956
LT1	_ACATCAGAGGAGTAGA-1	1.38659
LT1	_ACATCAGTCCGATATG-1	1.72919
LT1	_ACATGGTGTACAAGTA-1	0.756815
LT1	_ACATGGTGTCGTTGTA-1	1.14875
LT1	_ACATGGTTCACGAAGG-1	1.09928
LT1	_ACCAGTAGTACAGTTC-1	1.15855
LT1	_ACCCACTGTGCTAGCC-1	1.40604
LT1	_ACCCACTTCCTGCTTG-1	1.66408
LT1	_ACCGTAAAGGCTAGAC-1	1.2244
LT1	_ACCTTTACAAGAGGCT-1	1.39179
LT1	_ACCTTTACATTCTTAC-1	1.49278
LT1	_ACCTTTAGTAGCACGA-1	1.0528
LT1	_ACCTTTAGTAGCCTAT-1	1.50876
LT1	_ACCTTTAGTCGTGGCT-1	2.15634
LT1	_ACGAGCCAGGTTCCTA-1	0.940602
LT1	_ACGAGCCAGTGGCACA-1	1.29735
LT1	_ACGAGCCGTCTCAACA-1	1.75127
LT1	_ACGAGGAAGGCATGTG-1	1.48932
LT1	_ACGAGGACATACTACG-1	1.02245
LT1	_ACGATACAGAGTGAGA-1	2.11777
LT1	_ACGATACAGTAGGTGC-1	1.33426
LT1	_ACGATACCACTATCTT-1	1.414
LT1	_ACGATACGTCAAAGCG-1	1.28625
LT1	_ACGATACGTGCCTGGT-1	1.41423
LT1	_ACGATACTCGATAGAA-1	1.22712
LT1	_ACGATACTCGCGATCG-1	2.10091
LT1	_ACGCAGCCAATGTTGC-1	0.987757
LT1	_ACGCAGCCACGAAGCA-1	1.46021
LT1	_ACGCAGCTCGTTGACA-1	1.41447
LT1	_ACGCCAGCAATGAATG-1	2.00871
LT1	_ACGCCAGGTTCCGTCT-1	1.44146
LT1	_ACGCCAGTCACAACGT-1	1.51123
LT1	_ACGCCGACAATTGCTG-1	2.34081
LT1	_ACGCCGACACATCCGG-1	1.21498
LT1	_ACGCCGATCCAAAGTC-1	2.04915
LT1	_ACGGAGAAGTGCAAGC-1	1.62073
LT1	_ACGGAGACAAAGGAAG-1	1.5977
LT1	_ACGGCCAAGTCCGTAT-1	1.26413
LT1	_ACGGGCTCAGTTTACG-1	1.0061
LT1	_ACGGGCTGTCACCCAG-1	1.51649
LT1	_ACGGGTCAGCCCTAAT-1	1.83557
LT1	_ACGGGTCAGTTTGCGT-1	1.45642
LT1	_ACGGGTCCACCGATAT-1	1.53536
LT1	_ACGGGTCGTCAACTGT-1	1.02063
LT1	_ACGTCAACAAGCGAGT-1	1.51013
LT1	_ACGTCAAGTTCAGCGC-1	1.39248
LT1	_ACGTCAATCCGGGTGT-1	1.22085
LT1	_ACTATCTCAATCAGAA-1	1.22985
LT1	_ACTATCTCAGGGATTG-1	0.790251
LT1	_ACTATCTGTGCCTGGT-1	1.19022
LT1	_ACTGAACAGAAACCTA-1	1.23623
LT1	_ACTGAACAGGACCACA-1	1.52995
LT1	_ACTGAACAGTCATGCT-1	1.29407
LT1	_ACTGAACCAAGCGTAG-1	0.856313
LT1	_ACTGAGTAGATAGGAG-1	1.00074
LT1	_ACTGAGTTCACTCCTG-1	1.69569
LT1	_ACTGATGCAAGAGTCG-1	1.20868
LT1	_ACTGATGCACCCTATC-1	1.3893
LT1	_ACTGATGGTAAAGGAG-1	1.30357
LT1	_ACTGATGGTTGAACTC-1	1.80798
LT1	_ACTGATGGTTGCCTCT-1	1.47929
LT1	_ACTGCTCGTTCCGTCT-1	1.04737
LT1	_ACTGTCCAGCTATGCT-1	1.26742
LT1	_ACTGTCCAGGCAATTA-1	1.49748
LT1	_ACTGTCCGTAGCGTGA-1	1.27313
LT1	_ACTGTCCGTATGAATG-1	1.10492
LT1	_ACTGTCCTCTGGTATG-1	1.52967
LT1	_ACTTACTGTATATGAG-1	0.716863
LT1	_ACTTACTGTTCTGTTT-1	1.34571
LT1	_ACTTGTTGTATATCCG-1	1.01085
LT1	_ACTTGTTTCATTTGGG-1	1.36951
LT1	_ACTTTCAAGAACAACT-1	1.40026
LT1	_ACTTTCAGTTAAGGGC-1	1.8691
LT1	_ACTTTCAGTTCCACGG-1	1.23761
LT1	_ACTTTCATCAGAGCTT-1	2.14394
LT1	_AGAATAGAGCACCGTC-1	1.70317
LT1	_AGAATAGCACATTCGA-1	1.00063
LT1	_AGAATAGCAGGCGATA-1	1.19937
LT1	_AGAATAGTCGGAGCAA-1	1.49466
LT1	_AGAGCGAGTAGGACAC-1	1.53336
LT1	_AGAGCGAGTCGACTGC-1	1.48165
LT1	_AGAGCGAGTTCAGGCC-1	1.11418
LT1	_AGAGCGATCTGGCGAC-1	1.59425
LT1	_AGAGCTTAGCCCTAAT-1	0.891356
LT1	_AGAGCTTCAATGGTCT-1	1.38211
LT1	_AGAGCTTCAGACGTAG-1	1.7808
LT1	_AGAGCTTCAGCCTTGG-1	1.62269
LT1	_AGAGTGGCACGAAATA-1	1.33488
LT1	_AGATCTGAGAAGATTC-1	1.2314
LT1	_AGATCTGAGTACGCCC-1	1.56879
LT1	_AGATCTGAGTGCAAGC-1	1.45164
LT1	_AGATCTGTCTGGCGTG-1	1.0327
LT1	_AGATTGCCAAATCCGT-1	1.82962
LT1	_AGATTGCCACACTGCG-1	1.5365
LT1	_AGATTGCCATGCCCGA-1	1.59176
LT1	_AGATTGCGTACACCGC-1	0.916171
LT1	_AGCAGCCAGCACCGTC-1	1.24478
LT1	_AGCAGCCGTCGCATCG-1	1.43289
LT1	_AGCATACGTCTAGCCG-1	1.59991
LT1	_AGCATACGTTACGACT-1	1.79468
LT1	_AGCATACTCGTGGACC-1	1.49359
LT1	_AGCCTAAAGTGGTAAT-1	1.14655
LT1	_AGCCTAACACCCAGTG-1	1.21967
LT1	_AGCCTAATCAGGCCCA-1	0.827821
LT1	_AGCGGTCAGTCCGGTC-1	1.56399
LT1	_AGCGGTCGTCGCGAAA-1	1.28606
LT1	_AGCGTATAGCTAGGCA-1	1.87003
LT1	_AGCGTATAGTCAATAG-1	1.22186
LT1	_AGCGTATCAAGTTAAG-1	1.62925
LT1	_AGCGTATCATCGGACC-1	2.38795
LT1	_AGCTCCTTCCCACTTG-1	1.21099
LT1	_AGCTCCTTCGCTAGCG-1	1.2023
LT1	_AGCTCTCCAAAGGAAG-1	2.02652
LT1	_AGCTCTCTCATTTGGG-1	1.2634
LT1	_AGCTCTCTCCAGAAGG-1	1.22678
LT1	_AGCTCTCTCCGTCAAA-1	1.25617
LT1	_AGCTTGAAGGCAGGTT-1	1.43949
LT1	_AGCTTGACAGCTTAAC-1	1.21215
LT1	_AGCTTGAGTGCAGACA-1	1.6149
LT1	_AGCTTGATCGCCAGCA-1	1.91576
LT1	_AGCTTGATCGCCGTGA-1	1.41873
LT1	_AGGCCACTCAAACGGG-1	1.46634
LT1	_AGGCCGTAGTTTCCTT-1	1.74305
LT1	_AGGCCGTCAGCGTCCA-1	1.28776
LT1	_AGGGAGTAGCCCGAAA-1	1.85532
LT1	_AGGGAGTCAACGATGG-1	1.00775
LT1	_AGGGAGTGTGCAGGTA-1	1.32365
LT1	_AGGGAGTTCCGCGGTA-1	1.23519
LT1	_AGGGATGCATCTACGA-1	1.42541
LT1	_AGGGATGGTAGGCTGA-1	1.48191
LT1	_AGGGATGGTCGAAAGC-1	1.35953
LT1	_AGGGATGGTGGTGTAG-1	1.38817
LT1	_AGGGTGATCAGCGATT-1	0.991154
LT1	_AGGTCATAGAGCTGGT-1	0.977818
LT1	_AGGTCATCAAAGGAAG-1	2.12651
LT1	_AGGTCATGTGCAACTT-1	1.21282
LT1	_AGGTCCGGTGCGAAAC-1	1.30631
LT1	_AGTAGTCCAAAGCGGT-1	1.76961
LT1	_AGTAGTCCAGCCACCA-1	1.66878
LT1	_AGTCTTTAGCTAGGCA-1	1.81721
LT1	_AGTCTTTAGTAGATGT-1	0.905859
LT1	_AGTCTTTTCTAAGCCA-1	1.22797
LT1	_AGTGAGGAGGTGCTTT-1	1.75918
LT1	_AGTGAGGAGTACACCT-1	1.85078
LT1	_AGTGAGGTCACGCATA-1	1.36385
LT1	_AGTGGGATCTCCAGGG-1	0.672976
LT1	_AGTGGGATCTGGAGCC-1	1.93097
LT1	_AGTGTCAAGCAGACTG-1	1.83028
LT1	_AGTGTCATCGCGCCAA-1	1.77692
LT1	_AGTTGGTCATAAGACA-1	1.07862
LT1	_ATAACGCAGGCTAGGT-1	1.20278
LT1	_ATAACGCTCGGTGTCG-1	1.34824
LT1	_ATAAGAGCACAGCGTC-1	1.26577
LT1	_ATAGACCGTCCGTTAA-1	1.04414
LT1	_ATCACGAGTCTAGTGT-1	1.03469
LT1	_ATCATCTAGAGGTTAT-1	1.31661
LT1	_ATCATCTAGTGAATTG-1	0.88479
LT1	_ATCATCTTCGCCAGCA-1	1.30123
LT1	_ATCATCTTCTAGAGTC-1	1.48218
LT1	_ATCATGGAGACCTAGG-1	1.34887
LT1	_ATCATGGAGCCATCGC-1	1.60976
LT1	_ATCCACCAGAGCCTAG-1	1.42709
LT1	_ATCGAGTAGTGGGTTG-1	1.26907
LT1	_ATCGAGTGTAAGTAGT-1	1.25384
LT1	_ATCGAGTTCCCTCAGT-1	1.16035
LT1	_ATCGAGTTCGATGAGG-1	1.36798
LT1	_ATCTACTAGACTGGGT-1	1.01431
LT1	_ATCTACTAGTCGATAA-1	2.43223
LT1	_ATCTACTCATGCAATC-1	1.82219
LT1	_ATCTACTGTGGTGTAG-1	1.25384
LT1	_ATCTGCCAGGCGTACA-1	1.0556
LT1	_ATCTGCCAGGGATCTG-1	1.52938
LT1	_ATCTGCCTCTTGAGGT-1	1.54341
LT1	_ATGAGGGCAACACCTA-1	2.03207
LT1	_ATGCGATAGTCATCCA-1	1.35077
LT1	_ATGTGTGAGAAACGAG-1	1.01252
LT1	_ATGTGTGGTGTCTGAT-1	1.18863
LT1	_ATTACTCAGATGAGAG-1	2.01123
LT1	_ATTACTCAGCTGCCCA-1	1.97778
LT1	_ATTACTCGTTGCCTCT-1	1.02017
LT1	_ATTACTCTCAGGCGAA-1	1.26068
LT1	_ATTATCCGTACAGTGG-1	1.1119
LT1	_ATTATCCGTTCATGGT-1	0.937945
LT1	_ATTATCCTCCAAAGTC-1	1.42974
LT1	_ATTATCCTCGTCGTTC-1	1.36805
LT1	_ATTCTACAGGTGATTA-1	1.34993
LT1	_ATTCTACAGTGGTAGC-1	1.14669
LT1	_ATTGGACTCCGTAGTA-1	1.30376
LT1	_ATTGGTGGTCCTGCTT-1	2.36609
LT1	_ATTGGTGGTCGCGGTT-1	1.53536
LT1	_ATTTCTGCAGGTGGAT-1	1.76799
LT1	_ATTTCTGCAGTACACT-1	1.26595
LT1	_ATTTCTGCATTTCAGG-1	1.30887
LT1	_ATTTCTGGTCGCGAAA-1	1.31402
LT1	_ATTTCTGTCCTTTACA-1	1.08519
LT1	_CAACCAAGTAGCCTCG-1	1.59928
LT1	_CAACCAAGTAGTACCT-1	1.13654
LT1	_CAACCAAGTATCACCA-1	1.757
LT1	_CAACCAAGTCCGAACC-1	0.987862
LT1	_CAACCAAGTCTCTCTG-1	1.31322
LT1	_CAACCAATCCGTACAA-1	1.73801
LT1	_CAACCTCAGGGATACC-1	1.27406
LT1	_CAACCTCGTACTTAGC-1	1.32466
LT1	_CAACCTCGTCTCGTTC-1	1.8492
LT1	_CAACCTCTCCGGCACA-1	1.40291
LT1	_CAACCTCTCGGACAAG-1	1.05026
LT1	_CAACTAGGTCGAAAGC-1	1.26632
LT1	_CAACTAGTCATTTGGG-1	1.26852
LT1	_CAAGAAAAGACAGGCT-1	2.24408
LT1	_CAAGATCAGCTGTTCA-1	1.00041
LT1	_CAAGATCCATTTGCCC-1	1.90472
LT1	_CAAGTTGAGCGATCCC-1	1.59582
LT1	_CACAAACTCACCGTAA-1	1.73033
LT1	_CACAAACTCAGTACGT-1	1.36276
LT1	_CACACAATCCACGACG-1	1.88504
LT1	_CACACAATCCTTCAAT-1	1.31701
LT1	_CACACCTCAACTTGAC-1	1.42541
LT1	_CACACCTCAAGGTTCT-1	1.24849
LT1	_CACACTCCAGCCTTTC-1	1.28266
LT1	_CACACTCCAGGAACGT-1	1.20262
LT1	_CACAGGCCAGCATGAG-1	1.32914
LT1	_CACAGGCCATGGATGG-1	0.915631
LT1	_CACAGTAAGTAACCCT-1	0.936151
LT1	_CACAGTATCAATCACG-1	1.05805
LT1	_CACATAGAGTGTACCT-1	1.40372
LT1	_CACATAGAGTTCGATC-1	1.46634
LT1	_CACATAGCACTGAAGG-1	1.8327
LT1	_CACATAGGTCTCCCTA-1	1.41896
LT1	_CACATAGGTTCTGAAC-1	1.71261
LT1	_CACATAGTCAAACCAC-1	1.16035
LT1	_CACATTTAGGCTACGA-1	0.781861
LT1	_CACATTTGTGGCCCTA-1	1.4759
LT1	_CACCAGGGTTGAACTC-1	1.49172
LT1	_CACCTTGCATACCATG-1	2.01319
LT1	_CACTCCAAGTACGTTC-1	1.4539
LT1	_CACTCCAGTATTACCG-1	1.53622
LT1	_CACTCCATCATGTCTT-1	1.4539
LT1	_CAGAATCAGTACCGGA-1	1.5274
LT1	_CAGAGAGAGCCACGTC-1	1.72995
LT1	_CAGAGAGCAGGCGATA-1	1.60736
LT1	_CAGAGAGGTTAAGAAC-1	1.02922
LT1	_CAGAGAGTCACGAAGG-1	1.39259
LT1	_CAGAGAGTCCCTAACC-1	1.96159
LT1	_CAGATCAGTATCACCA-1	1.38189
LT1	_CAGATCAGTCAGGACA-1	0.980517
LT1	_CAGCATAAGATGCCTT-1	1.34803
LT1	_CAGCATATCTACTATC-1	1.70336
LT1	_CAGCCGACAAGCCGCT-1	1.37877
LT1	_CAGCCGAGTGCGGTAA-1	1.59457
LT1	_CAGCCGAGTTTAGCTG-1	1.80204
LT1	_CAGCCGATCTATCCTA-1	2.24144
LT1	_CAGCGACCACCGCTAG-1	1.14086
LT1	_CAGCGACTCAGGATCT-1	1.57393
LT1	_CAGCGACTCTTGTCAT-1	1.36776
LT1	_CAGCTAAAGATATGGT-1	1.36104
LT1	_CAGCTAAGTACCCAAT-1	1.37038
LT1	_CAGCTGGAGATATGGT-1	1.00128
LT1	_CAGCTGGAGTGTCCAT-1	0.759166
LT1	_CAGCTGGTCATCTGTT-1	1.54718
LT1	_CAGCTGGTCCGCGGTA-1	1.6483
LT1	_CAGGTGCAGGCAAAGA-1	1.20868
LT1	_CAGGTGCTCTCGAGTA-1	0.902622
LT1	_CAGTAACAGAGGTTGC-1	1.62432
LT1	_CAGTAACAGCTGCCCA-1	1.65959
LT1	_CAGTAACAGGTACTCT-1	1.55627
LT1	_CAGTAACCACTTAAGC-1	0.659845
LT1	_CAGTAACGTAGCGTGA-1	1.64661
LT1	_CAGTCCTGTCGCTTCT-1	1.42589
LT1	_CATATGGGTGCGATAG-1	1.67669
LT1	_CATATTCGTAGAGTGC-1	1.39384
LT1	_CATCAAGTCGTACCGG-1	1.375
LT1	_CATCAGAAGAGCTGCA-1	1.75206
LT1	_CATCAGAAGCGTGAAC-1	1.01532
LT1	_CATCAGACAGGAATCG-1	1.31422
LT1	_CATCAGAGTATATGGA-1	1.35311
LT1	_CATCAGATCTATCGCC-1	1.35396
LT1	_CATCCACAGAGCTTCT-1	1.13884
LT1	_CATCCACAGCTCAACT-1	1.05207
LT1	_CATCCACAGGCCCTTG-1	1.17423
LT1	_CATCGAAAGGATGGAA-1	1.47304
LT1	_CATCGAACATGGTCAT-1	1.19889
LT1	_CATCGAAGTCTAACGT-1	1.624
LT1	_CATCGAAGTCTCTTAT-1	1.42063
LT1	_CATCGAATCAAACCGT-1	1.90133
LT1	_CATCGAATCACTATTC-1	1.39658
LT1	_CATCGGGAGTTCCACA-1	1.3717
LT1	_CATCGGGTCACCCGAG-1	1.26705
LT1	_CATGACAAGCGGATCA-1	1.57544
LT1	_CATGACATCTGTTGAG-1	0.872284
LT1	_CATGCCTAGCCATCGC-1	0.94251
LT1	_CATGCCTAGTCGATAA-1	2.24596
LT1	_CATGCCTCAACTGGCC-1	1.31621
LT1	_CATGCCTGTACTCAAC-1	1.10871
LT1	_CATGCCTGTCTAGGTT-1	1.57819
LT1	_CATGGCGCATCATCCC-1	1.53108
LT1	_CATGGCGTCCACGCAG-1	1.88979
LT1	_CATTATCCAGTCACTA-1	0.78109
LT1	_CATTCGCTCAGGCGAA-1	1.81721
LT1	_CATTCGCTCGCACTCT-1	1.40884
LT1	_CCAATCCAGCCAGTTT-1	1.17161
LT1	_CCAATCCCAAGTCTGT-1	0.797556
LT1	_CCACCTACAATACGCT-1	2.33069
LT1	_CCACCTAGTCAATGTC-1	1.72576
LT1	_CCACCTATCACGATGT-1	1.62892
LT1	_CCACCTATCATAACCG-1	1.50113
LT1	_CCACTACTCGAACTGT-1	1.04821
LT1	_CCAGCGACAGACTCGC-1	0.95247
LT1	_CCAGCGATCAGCACAT-1	1.30729
LT1	_CCAGCGATCAGCATGT-1	0.944331
LT1	_CCATTCGAGAACAACT-1	1.21249
LT1	_CCATTCGGTCTTGATG-1	2.04095
LT1	_CCATTCGTCACGGTTA-1	2.11424
LT1	_CCCAATCTCAGCTCGG-1	1.93985
LT1	_CCCAATCTCCGTAGTA-1	1.73608
LT1	_CCCAATCTCGTCACGG-1	1.40187
LT1	_CCCAATCTCTCTGAGA-1	1.53108
LT1	_CCCAGTTAGTAACCCT-1	2.40704
LT1	_CCCAGTTAGTGCCAGA-1	1.73724
LT1	_CCCAGTTTCTATGTGG-1	1.50167
LT1	_CCCTCCTCAGCCTTTC-1	1.2853
LT1	_CCCTCCTGTAGCGATG-1	1.29503
LT1	_CCCTCCTTCAATAAGG-1	1.43435
LT1	_CCCTCCTTCGCTAGCG-1	1.90229
LT1	_CCGGGATCACAAGACG-1	1.38412
LT1	_CCGGGATCATCGATGT-1	1.48772
LT1	_CCGGGATTCCAAACTG-1	1.67387
LT1	_CCGGGATTCCTGCCAT-1	1.02577
LT1	_CCGGTAGAGCAGGCTA-1	1.53393
LT1	_CCGGTAGAGCTAGTCT-1	1.42902
LT1	_CCGGTAGAGTAGGTGC-1	1.35496
LT1	_CCGGTAGTCACGCATA-1	1.16534
LT1	_CCGTACTAGGGTGTTG-1	2.31327
LT1	_CCGTACTGTCTCTCTG-1	1.12404
LT1	_CCGTGGAAGAGTACCG-1	1.4295
LT1	_CCGTTCAAGTCAAGCG-1	1.35311
LT1	_CCGTTCACAATTCCTT-1	1.08845
LT1	_CCGTTCACAGTTTACG-1	0.584078
LT1	_CCGTTCATCTGTCTCG-1	1.65392
LT1	_CCTAAAGAGCATCATC-1	1.91304
LT1	_CCTAAAGGTTGCCTCT-1	1.80352
LT1	_CCTACACAGTGTGGCA-1	1.77671
LT1	_CCTACACGTCTGCCAG-1	1.82154
LT1	_CCTATTATCGCGTTTC-1	1.35162
LT1	_CCTATTATCGTCCAGG-1	1.51538
LT1	_CCTCAGTCAGGAACGT-1	1.43144
LT1	_CCTCAGTGTGACGCCT-1	1.16885
LT1	_CCTCTGATCACCTTAT-1	1.26376
LT1	_CCTCTGATCCTCGCAT-1	1.26779
LT1	_CCTTCCCCACGAAATA-1	0.988816
LT1	_CCTTCCCGTGTTCGAT-1	1.00467
LT1	_CCTTCGAAGTGTGAAT-1	1.25959
LT1	_CCTTCGATCATTGCCC-1	1.28209
LT1	_CCTTCGATCCTTCAAT-1	2.39126
LT1	_CCTTCGATCGCGTAGC-1	1.41
LT1	_CCTTTCTCAGCAGTTT-1	2.38795
LT1	_CGAACATGTAATCGTC-1	1.6072
LT1	_CGAACATTCACAAACC-1	1.37456
LT1	_CGAATGTAGACCGGAT-1	1.86632
LT1	_CGACCTTAGCCCTAAT-1	0.931092
LT1	_CGACCTTGTCCTGCTT-1	1.20148
LT1	_CGACTTCAGTAGGTGC-1	1.92021
LT1	_CGACTTCCATGGTCAT-1	1.39773
LT1	_CGAGAAGAGAAGGGTA-1	1.00875
LT1	_CGAGAAGAGACATAAC-1	1.383
LT1	_CGAGAAGAGCTGTTCA-1	1.17469
LT1	_CGAGCACCACGGCTAC-1	1.77692
LT1	_CGAGCACTCCTCAACC-1	1.01577
LT1	_CGAGCACTCTCCCTGA-1	1.23605
LT1	_CGAGCCATCAAACGGG-1	1.90814
LT1	_CGATCGGCAGCTTCGG-1	1.42589
LT1	_CGATGGCTCGTTTAGG-1	1.54515
LT1	_CGATGTACAACACCTA-1	1.45793
LT1	_CGATTGAAGCGATCCC-1	1.55627
LT1	_CGATTGAGTAATCACC-1	1.43826
LT1	_CGCCAAGAGTATCGAA-1	1.5201
LT1	_CGCCAAGGTTGTACAC-1	1.61587
LT1	_CGCCAAGTCTTATCTG-1	1.30337
LT1	_CGCGGTACAGCAGTTT-1	1.33757
LT1	_CGCGTTTCACGGCCAT-1	1.91157
LT1	_CGCGTTTTCGATCCCT-1	1.22542
LT1	_CGCGTTTTCGTGGGAA-1	1.26852
LT1	_CGCTATCCAATACGCT-1	1.64324
LT1	_CGCTATCCACGGCTAC-1	1.30867
LT1	_CGCTATCCAGCCTATA-1	1.62843
LT1	_CGCTATCCATACGCTA-1	1.06188
LT1	_CGCTATCGTCACACGC-1	1.0937
LT1	_CGCTGGAAGGCCATAG-1	1.46608
LT1	_CGCTGGAAGGTGTGGT-1	0.936717
LT1	_CGCTGGACATCTCGCT-1	2.22914
LT1	_CGCTGGAGTCCTCTTG-1	1.00423
LT1	_CGCTGGATCGCTTGTC-1	2.09495
LT1	_CGCTTCAAGAACAATC-1	1.09768
LT1	_CGGACACAGATGCCTT-1	1.34277
LT1	_CGGACACCAAGTCTGT-1	1.7843
LT1	_CGGACACGTCGCGGTT-1	1.48613
LT1	_CGGACGTAGACTAAGT-1	1.332
LT1	_CGGACTGTCGTGACAT-1	1.71634
LT1	_CGGAGCTCACCAACCG-1	2.83774
LT1	_CGGAGCTCAGTCGTGC-1	1.3069
LT1	_CGGAGCTCATTGGGCC-1	1.58217
LT1	_CGGAGCTTCACATACG-1	1.38435
LT1	_CGGAGTCAGCGTTCCG-1	2.0962
LT1	_CGGAGTCCAACACCCG-1	1.64021
LT1	_CGGAGTCGTTCGCTAA-1	1.30162
LT1	_CGGCTAGAGAGGGCTT-1	1.47694
LT1	_CGGCTAGCATGAACCT-1	1.37699
LT1	_CGGCTAGGTCCAGTTA-1	1.70704
LT1	_CGGCTAGGTGGTAACG-1	1.29967
LT1	_CGGCTAGGTTCTGTTT-1	1.3781
LT1	_CGGGTCAGTATAGTAG-1	1.64966
LT1	_CGTAGCGTCCAGAAGG-1	1.08806
LT1	_CGTAGGCAGTGGGATC-1	1.496
LT1	_CGTAGGCCACTTGGAT-1	1.15482
LT1	_CGTCACTTCACCTCGT-1	1.85532
LT1	_CGTCAGGCACAGGCCT-1	1.86817
LT1	_CGTCAGGCATGGTTGT-1	1.56849
LT1	_CGTCCATGTGACGGTA-1	1.127
LT1	_CGTCCATTCAGGCCCA-1	2.07551
LT1	_CGTCCATTCCTGCAGG-1	1.35652
LT1	_CGTCCATTCTATCCCG-1	1.26395
LT1	_CGTCTACTCGGAATCT-1	1.67036
LT1	_CGTGAGCGTCCATGAT-1	1.43949
LT1	_CGTGAGCTCTTACCGC-1	1.4021
LT1	_CGTGTAAAGTTAGCGG-1	1.10155
LT1	_CGTGTAAGTGGTACAG-1	1.42493
LT1	_CGTGTAATCGCCAAAT-1	1.73956
LT1	_CGTGTCTCAGCGTAAG-1	1.38862
LT1	_CGTTAGAAGGACTGGT-1	1.9751
LT1	_CGTTAGATCCCGGATG-1	1.30611
LT1	_CGTTCTGAGCGTCAAG-1	1.89314
LT1	_CGTTCTGAGGCCGAAT-1	1.14333
LT1	_CGTTCTGAGTGTCCCG-1	1.62073
LT1	_CGTTCTGCATTATCTC-1	1.31641
LT1	_CGTTCTGGTAGCCTCG-1	1.34824
LT1	_CGTTCTGGTGTTTGGT-1	1.28454
LT1	_CGTTGGGCATCTCGCT-1	1.24885
LT1	_CGTTGGGTCGTTTGCC-1	1.60752
LT1	_CGTTGGGTCTCGTATT-1	1.56012
LT1	_CTAACTTCAACAACCT-1	1.34908
LT1	_CTAACTTGTAACGTTC-1	1.50917
LT1	_CTAACTTGTTCCATGA-1	1.15155
LT1	_CTAACTTTCTCCTATA-1	1.127
LT1	_CTAACTTTCTTTACGT-1	1.27499
LT1	_CTAAGACAGGGCACTA-1	1.84763
LT1	_CTAATGGAGGCCCGTT-1	1.34319
LT1	_CTAATGGTCACCCTCA-1	1.23814
LT1	_CTAATGGTCGATGAGG-1	1.55893
LT1	_CTACACCCACCAACCG-1	1.76398
LT1	_CTACACCCAGCCTTGG-1	1.76118
LT1	_CTACACCTCGTATCAG-1	0.730258
LT1	_CTACATTAGTACGTTC-1	0.668493
LT1	_CTACATTGTCTGGAGA-1	1.14552
LT1	_CTACATTTCAGGCGAA-1	1.70889
LT1	_CTACCCAAGCTGAACG-1	1.44789
LT1	_CTACCCACAAGACACG-1	1.54399
LT1	_CTACCCAGTGCGGTAA-1	1.32975
LT1	_CTACGTCTCAACACGT-1	2.35767
LT1	_CTACGTCTCTGTTGAG-1	1.06052
LT1	_CTAGAGTAGAGACGAA-1	1.63024
LT1	_CTAGAGTAGGCCATAG-1	1.19647
LT1	_CTAGAGTAGTCAAGGC-1	1.20213
LT1	_CTAGAGTCACGGTGTC-1	1.40884
LT1	_CTAGAGTCATCACCCT-1	0.561886
LT1	_CTAGCCTAGACGCAAC-1	1.33447
LT1	_CTAGCCTCAAAGTGCG-1	1.70079
LT1	_CTAGCCTGTTCAGACT-1	1.25187
LT1	_CTAGCCTTCCGCGGTA-1	1.04725
LT1	_CTAGTGAAGTGGCACA-1	1.12714
LT1	_CTAGTGAGTCGCGGTT-1	0.707369
LT1	_CTCACACAGTCACGCC-1	1.22951
LT1	_CTCAGAAAGAATTCCC-1	1.5712
LT1	_CTCAGAAAGATGCCAG-1	1.51482
LT1	_CTCAGAAAGGGCTTGA-1	1.59488
LT1	_CTCAGAATCCAAACTG-1	1.11213
LT1	_CTCATTACAACACGCC-1	1.3875
LT1	_CTCATTACAACTTGAC-1	1.4003
LT1	_CTCCTAGGTTGCGCAC-1	1.54806
LT1	_CTCGAGGGTAAGTTCC-1	1.64021
LT1	_CTCGGAGAGTGTACTC-1	1.50005
LT1	_CTCGGAGGTGGCGAAT-1	1.77285
LT1	_CTCGGAGTCAGAAATG-1	1.52487
LT1	_CTCGGAGTCTTCATGT-1	1.88267
LT1	_CTCGGGAAGATATACG-1	1.68023
LT1	_CTCGTACGTATCGCAT-1	1.70262
LT1	_CTCGTACGTCCCGACA-1	1.10384
LT1	_CTCGTCAAGCCACGTC-1	1.40118
LT1	_CTCGTCATCCTTGGTC-1	0.646714
LT1	_CTCTAATAGGACTGGT-1	1.3801
LT1	_CTCTAATTCAGAGCTT-1	1.39956
LT1	_CTCTAATTCATGTCCC-1	2.04183
LT1	_CTCTACGCACCTTGTC-1	1.159
LT1	_CTCTACGCATCAGTCA-1	0.985225
LT1	_CTCTACGTCGACCAGC-1	1.3717
LT1	_CTCTACGTCGGTTCGG-1	1.44392
LT1	_CTCTGGTAGAGCTGCA-1	1.25134
LT1	_CTCTGGTCATCCAACA-1	1.40349
LT1	_CTCTGGTGTACGAAAT-1	1.62875
LT1	_CTCTGGTTCGGTCTAA-1	1.25995
LT1	_CTGAAGTGTAGAGGAA-1	1.53393
LT1	_CTGAAGTTCAACTCTT-1	0.80323
LT1	_CTGAAGTTCCAGAAGG-1	1.69532
LT1	_CTGAAGTTCCTCAACC-1	1.83424
LT1	_CTGATCCAGCCCAGCT-1	1.44417
LT1	_CTGATCCCACCATCCT-1	1.31841
LT1	_CTGATCCCATCACGTA-1	1.39293
LT1	_CTGCCTAAGAGGTTGC-1	1.37368
LT1	_CTGCCTAAGGCTCATT-1	1.50575
LT1	_CTGCCTAAGGGTCGAT-1	1.8483
LT1	_CTGCCTACAGTTCATG-1	0.504273
LT1	_CTGCCTAGTATTCTCT-1	1.60741
LT1	_CTGCGGACATAAGACA-1	0.752576
LT1	_CTGCGGATCTATCGCC-1	1.5388
LT1	_CTGCTGTCACTAGTAC-1	2.08718
LT1	_CTGCTGTGTCCGTGAC-1	1.21232
LT1	_CTGCTGTGTGTTCTTT-1	1.53536
LT1	_CTGCTGTGTTAGTGGG-1	0.725607
LT1	_CTGCTGTTCAGAGCTT-1	0.754361
LT1	_CTGGTCTGTCGCGAAA-1	1.14479
LT1	_CTGTGCTAGTGTTGAA-1	2.02082
LT1	_CTGTGCTGTAGGAGTC-1	0.963459
LT1	_CTGTGCTTCTTAACCT-1	2.59463
LT1	_CTGTTTAAGGATATAC-1	1.16625
LT1	_CTGTTTACAAGGACAC-1	1.29522
LT1	_CTGTTTATCAACGCTA-1	0.745464
LT1	_CTGTTTATCGAGCCCA-1	1.02336
LT1	_CTTAACTCAAGCTGAG-1	2.01179
LT1	_CTTAACTTCATGCAAC-1	1.70446
LT1	_CTTACCGGTCTTCTCG-1	1.95923
LT1	_CTTAGGAAGATGGGTC-1	1.39842
LT1	_CTTAGGACATTCCTCG-1	0.863942
LT1	_CTTAGGAGTGCCTTGG-1	1.23398
LT1	_CTTAGGATCCACGCAG-1	1.33241
LT1	_CTTCTCTAGAGCCTAG-1	1.59582
LT1	_CTTCTCTTCATTGCGA-1	1.32527
LT1	_CTTCTCTTCGTTTAGG-1	1.36341
LT1	_CTTGGCTAGGGAAACA-1	1.36341
LT1	_CTTGGCTCATACCATG-1	1.3839
LT1	_CTTGGCTTCCTGCCAT-1	1.18044
LT1	_CTTTGCGAGCGATGAC-1	1.4147
LT1	_GAAACTCAGTGACTCT-1	1.90375
LT1	_GAAACTCCAGATCTGT-1	1.1361
LT1	_GAAACTCGTCCAACTA-1	1.21698
LT1	_GAAACTCGTCGGCTCA-1	1.53222
LT1	_GAAATGAAGAAGAAGC-1	1.70043
LT1	_GAAATGAAGTTGAGAT-1	1.19245
LT1	_GAAATGATCTACGAGT-1	0.575846
LT1	_GAACATCTCCGTCATC-1	0.865294
LT1	_GAACCTACAGCCTGTG-1	1.56939
LT1	_GAACGGACAAGCGTAG-1	1.40837
LT1	_GAACGGATCTTTAGGG-1	1.37699
LT1	_GAAGCAGCACTACAGT-1	1.69026
LT1	_GAATAAGCACGGTTTA-1	1.38727
LT1	_GAATAAGTCGTACCGG-1	0.831392
LT1	_GAATGAAAGGTACTCT-1	1.54312
LT1	_GAATGAACATGCCCGA-1	1.69026
LT1	_GAATGAACATTACCTT-1	1.20967
LT1	_GAATGAAGTTGACGTT-1	1.19054
LT1	_GACACGCCAGCTGTGC-1	1.27313
LT1	_GACACGCGTAAGGGCT-1	1.20605
LT1	_GACAGAGAGGAATGGA-1	1.26104
LT1	_GACCAATAGTTCGCAT-1	1.27424
LT1	_GACCAATCATCCGTGG-1	1.55245
LT1	_GACCTGGAGACAATAC-1	1.29177
LT1	_GACCTGGAGCTTCGCG-1	1.68792
LT1	_GACCTGGCAAAGCAAT-1	1.30867
LT1	_GACGCGTAGAGGTACC-1	1.22017
LT1	_GACGCGTAGCTAGGCA-1	1.13182
LT1	_GACGCGTTCCAGTAGT-1	1.78019
LT1	_GACGCGTTCCATGAGT-1	1.74441
LT1	_GACGGCTTCAAACGGG-1	1.41494
LT1	_GACGTGCAGAGAGCTC-1	0.827531
LT1	_GACGTGCGTCCGAGTC-1	1.80225
LT1	_GACGTGCGTTGATTGC-1	1.23398
LT1	_GACGTGCTCAGTTGAC-1	0.861646
LT1	_GACGTGCTCATCATTC-1	1.50357
LT1	_GACGTTAGTGATGATA-1	1.26013
LT1	_GACTAACGTACCGAGA-1	1.03422
LT1	_GACTAACGTGGCAAAC-1	1.78657
LT1	_GACTAACTCATCACCC-1	1.58973
LT1	_GACTACAAGACTTGAA-1	1.75482
LT1	_GACTACAGTATATGGA-1	1.46047
LT1	_GACTACAGTCGCTTCT-1	1.39842
LT1	_GACTACAGTCTACCTC-1	1.50221
LT1	_GAGCAGATCCAGGGCT-1	1.42349
LT1	_GAGCAGATCCTATGTT-1	1.64425
LT1	_GAGGTGAAGCCAGGAT-1	1.28568
LT1	_GAGGTGAAGTGACTCT-1	0.909033
LT1	_GAGGTGACATCAGTCA-1	1.1947
LT1	_GATCAGTAGCGTCTAT-1	1.90838
LT1	_GATCAGTTCGTACGGC-1	1.53736
LT1	_GATCGATCAGGCTGAA-1	1.50059
LT1	_GATCGATCATACTCTT-1	1.9373
LT1	_GATCGCGAGAAGAAGC-1	1.39819
LT1	_GATCGCGAGGTTCCTA-1	1.38345
LT1	_GATCGCGCAGACGCCT-1	1.54602
LT1	_GATCGCGCATGCGCAC-1	1.74578
LT1	_GATCGCGGTAGCTTGT-1	1.26358
LT1	_GATCGCGGTTAAGATG-1	1.93123
LT1	_GATCGCGTCTGTACGA-1	1.33861
LT1	_GATCGTAAGACAATAC-1	1.44294
LT1	_GATCGTAAGTTAACGA-1	1.26577
LT1	_GATCGTAGTGGCCCTA-1	2.30187
LT1	_GATGAAACATCGATGT-1	1.19824
LT1	_GATGAGGCAAAGAATC-1	1.17484
LT1	_GATGAGGGTAATTGGA-1	1.0861
LT1	_GATGAGGGTAGGACAC-1	1.96106
LT1	_GATGAGGGTGACTCAT-1	0.946737
LT1	_GATGAGGGTGGAAAGA-1	1.51927
LT1	_GATGAGGGTTCTGAAC-1	1.7972
LT1	_GATGAGGTCGGAGGTA-1	2.03486
LT1	_GATGCTACACCAGGCT-1	0.453403
LT1	_GATGCTACACGAGGTA-1	1.06473
LT1	_GATGCTAGTGCAGTAG-1	1.03868
LT1	_GATTCAGAGCGCCTTG-1	1.17238
LT1	_GATTCAGAGTGAACGC-1	2.20079
LT1	_GATTCAGCACTTGGAT-1	1.38975
LT1	_GATTCAGCAGTGGAGT-1	1.496
LT1	_GCAAACTAGGAATGGA-1	1.62171
LT1	_GCAAACTAGGCTAGAC-1	1.34048
LT1	_GCAATCAGTACAAGTA-1	1.24426
LT1	_GCAATCATCACGACTA-1	1.3591
LT1	_GCACATAAGGGAACGG-1	0.766987
LT1	_GCACATAGTCCAGTGC-1	1.15274
LT1	_GCACATAGTCTTGCGG-1	1.3318
LT1	_GCACATATCGTCTGCT-1	1.25725
LT1	_GCACTCTAGACAAAGG-1	1.17469
LT1	_GCACTCTAGTTCGCGC-1	1.20523
LT1	_GCACTCTTCAACACTG-1	2.07521
LT1	_GCACTCTTCTCTAGGA-1	1.38032
LT1	_GCAGCCAAGTCTTGCA-1	1.64932
LT1	_GCAGCCAGTTACAGAA-1	1.12799
LT1	_GCAGCCATCTACTCAT-1	1.36732
LT1	_GCAGTTATCTAACCGA-1	1.15081
LT1	_GCATACACAGGGAGAG-1	1.42158
LT1	_GCATACAGTACAGTGG-1	1.32022
LT1	_GCATACAGTATAGTAG-1	1.53469
LT1	_GCATGATAGTTAGGTA-1	1.52571
LT1	_GCATGATCAGGTGCCT-1	1.47798
LT1	_GCATGATTCAGTCCCT-1	1.38862
LT1	_GCATGCGTCTTATCTG-1	1.09941
LT1	_GCATGTAAGAGGACGG-1	1.2989
LT1	_GCATGTAGTAGCTGCC-1	1.48191
LT1	_GCCAAATCAGTCAGAG-1	2.00481
LT1	_GCCAAATGTAGCAAAT-1	1.44615
LT1	_GCGACCAAGTCATGCT-1	1.60085
LT1	_GCGAGAAAGTACTTGC-1	1.58586
LT1	_GCGCAACAGGAGTACC-1	1.45039
LT1	_GCGCAACCACCAGATT-1	1.30298
LT1	_GCGCAACTCACCAGGC-1	1.52529
LT1	_GCGCCAAAGGTGTGGT-1	1.83734
LT1	_GCGCCAATCTGCAGTA-1	1.27369
LT1	_GCGCGATAGACTAGAT-1	1.4346
LT1	_GCGCGATAGGCCCTTG-1	1.45642
LT1	_GCGCGATCACAGACAG-1	1.15676
LT1	_GCGCGATTCACATACG-1	1.35354
LT1	_GCGGGTTCATGAGCGA-1	0.479198
LT1	_GCGGGTTGTATAATGG-1	1.11985
LT1	_GCGGGTTGTGGTGTAG-1	2.01123
LT1	_GCTCTGTAGGCAGGTT-1	1.59144
LT1	_GCTCTGTTCACAGGCC-1	1.15526
LT1	_GCTGCAGAGAACTGTA-1	1.21
LT1	_GCTGCAGTCTTCGGTC-1	2.11842
LT1	_GCTGCGAGTGGTAACG-1	1.3495
LT1	_GCTGCGAGTTTAAGCC-1	1.47317
LT1	_GCTGCTTCAAGGGTCA-1	0.639861
LT1	_GCTGCTTTCAACCAAC-1	1.56879
LT1	_GCTGGGTTCCGGCACA-1	1.20556
LT1	_GCTTCCAAGTCGTTTG-1	1.11791
LT1	_GCTTCCATCACCGGGT-1	1.24075
LT1	_GCTTCCATCTCAAGTG-1	1.30867
LT1	_GCTTGAAAGCTATGCT-1	1.33902
LT1	_GCTTGAACAGGAATCG-1	1.24991
LT1	_GCTTGAATCGTGGTCG-1	2.361
LT1	_GGAAAGCAGAGACGAA-1	1.57362
LT1	_GGAAAGCCAATGGACG-1	1.75482
LT1	_GGAAAGCCAGCTCGAC-1	1.28967
LT1	_GGAACTTCAATCGGTT-1	1.66774
LT1	_GGAACTTGTTATGTGC-1	1.48958
LT1	_GGAACTTTCCGCGCAA-1	1.43192
LT1	_GGAATAAGTCGCGGTT-1	1.32183
LT1	_GGAATAAGTTTCGCTC-1	2.23359
LT1	_GGACAGACACATTCGA-1	1.39066
LT1	_GGACAGAGTTGTACAC-1	1.83779
LT1	_GGACAGATCTCTGTCG-1	1.52967
LT1	_GGACATTAGACCTAGG-1	1.17888
LT1	_GGACATTAGACCTTTG-1	1.10142
LT1	_GGACATTGTTGGACCC-1	1.32203
LT1	_GGACATTTCCTCATTA-1	1.82371
LT1	_GGACGTCAGCCAACAG-1	1.22423
LT1	_GGACGTCCACCAGGCT-1	1.56191
LT1	_GGACGTCTCGGAATCT-1	1.33509
LT1	_GGAGCAACAAGAAGAG-1	1.35524
LT1	_GGAGCAACAGCTGTAT-1	1.03903
LT1	_GGAGCAATCAGAGACG-1	1.40179
LT1	_GGATGTTAGAGCTTCT-1	1.03189
LT1	_GGATGTTAGCTAGTGG-1	2.22373
LT1	_GGATGTTGTGGGTCAA-1	1.1575
LT1	_GGATTACAGGAGCGAG-1	1.11158
LT1	_GGATTACCAGATCTGT-1	1.06735
LT1	_GGATTACGTCTAAAGA-1	1.58989
LT1	_GGATTACGTGTGACCC-1	0.914913
LT1	_GGATTACGTTCAGCGC-1	1.36754
LT1	_GGCAATTAGGCTAGCA-1	1.63189
LT1	_GGCAATTCAGATCCAT-1	1.58124
LT1	_GGCAATTCAGCGATCC-1	1.54835
LT1	_GGCAATTGTGTAACGG-1	1.07811
LT1	_GGCAATTTCATCTGCC-1	1.52571
LT1	_GGCAATTTCCAAACTG-1	1.35035
LT1	_GGCCGATAGCTTCGCG-1	2.03746
LT1	_GGCCGATGTGGACGAT-1	1.82611
LT1	_GGCCGATTCCTACAGA-1	1.17624
LT1	_GGCCGATTCTCAAGTG-1	1.17872
LT1	_GGCGACTAGAGTACCG-1	1.45768
LT1	_GGCGACTAGCGTTTAC-1	1.21099
LT1	_GGCTCGAAGGGCTTCC-1	1.35396
LT1	_GGCTCGATCAGGCGAA-1	1.74911
LT1	_GGCTGGTTCGGCGCAT-1	1.21782
LT1	_GGGAATGAGAACTGTA-1	1.17161
LT1	_GGGAATGAGGAATCGC-1	1.27741
LT1	_GGGAATGGTGTGACCC-1	1.39567
LT1	_GGGACCTAGCGCTTAT-1	1.35588
LT1	_GGGACCTAGTTTAGGA-1	1.65649
LT1	_GGGACCTGTACCCAAT-1	1.175
LT1	_GGGAGATTCTTCATGT-1	1.83049
LT1	_GGGATGACAACACCCG-1	1.62695
LT1	_GGGATGATCGTTTAGG-1	2.04153
LT1	_GGGCATCAGTACACCT-1	1.56699
LT1	_GGGCATCAGTGAAGTT-1	1.73416
LT1	_GGGCATCCAAAGAATC-1	1.46098
LT1	_GGGCATCTCAATACCG-1	0.87399
LT1	_GGGTCTGCATGCTAGT-1	2.0012
LT1	_GGGTCTGGTCTTGTCC-1	1.75739
LT1	_GGGTCTGGTTGTGGCC-1	1.08106
LT1	_GGGTTGCCAAAGGCGT-1	1.19213
LT1	_GGGTTGCGTTGCCTCT-1	2.37547
LT1	_GGTATTGGTTCCACTC-1	2.24483
LT1	_GGTATTGTCGTCACGG-1	2.27559
LT1	_GGTGAAGAGCTACCGC-1	1.85396
LT1	_GGTGAAGTCATCTGTT-1	1.56789
LT1	_GGTGCGTAGCGTCTAT-1	1.04773
LT1	_GGTGCGTCATCCGCGA-1	1.22118
LT1	_GGTGCGTGTCCGAATT-1	1.28209
LT1	_GGTGCGTGTCGCTTTC-1	1.57514
LT1	_GGTGTTAAGCTCCCAG-1	1.85806
LT1	_GGTGTTAAGGTTACCT-1	1.70189
LT1	_GGTGTTATCAACACGT-1	1.20589
LT1	_GGTGTTATCCCATTAT-1	1.50493
LT1	_GTAACGTAGGATCGCA-1	1.73743
LT1	_GTAACGTGTCATGCCG-1	1.51732
LT1	_GTAACGTGTCCCGACA-1	1.39225
LT1	_GTAACTGAGTACGACG-1	1.13338
LT1	_GTAACTGAGTACGATA-1	0.699558
LT1	_GTAACTGTCTTGCAAG-1	1.05463
LT1	_GTACGTAGTGCCTGCA-1	1.14188
LT1	_GTACTCCTCGCCCTTA-1	1.39842
LT1	_GTACTTTTCGTGGACC-1	0.858971
LT1	_GTAGGCCGTACTCTCC-1	1.06064
LT1	_GTAGTCAAGTCCAGGA-1	1.38256
LT1	_GTAGTCACAACGATGG-1	1.53679
LT1	_GTATCTTGTAGAGCTG-1	1.45768
LT1	_GTATCTTGTCTGCCAG-1	0.994576
LT1	_GTATCTTGTTACCGAT-1	1.56399
LT1	_GTATTCTCAACACCCG-1	0.870425
LT1	_GTATTCTCAAGAGGCT-1	1.34803
LT1	_GTATTCTCAGTCGTGC-1	1.65409
LT1	_GTCAAGTGTAGTACCT-1	1.29397
LT1	_GTCAAGTGTATGGTTC-1	1.10681
LT1	_GTCAAGTTCCTACAGA-1	1.23157
LT1	_GTCAAGTTCTCGAGTA-1	1.07416
LT1	_GTCAAGTTCTTTACGT-1	0.989664
LT1	_GTCACAATCGTATCAG-1	1.50032
LT1	_GTCACGGAGAATCTCC-1	1.39361
LT1	_GTCACGGAGACTAAGT-1	1.4363
LT1	_GTCACGGTCGAATGCT-1	1.02462
LT1	_GTCATTTAGCGATCCC-1	1.68344
LT1	_GTCATTTAGTGTTAGA-1	1.3546
LT1	_GTCATTTGTAATAGCA-1	1.39043
LT1	_GTCATTTGTCAGAGGT-1	1.75462
LT1	_GTCATTTGTCCGAATT-1	1.26981
LT1	_GTCCTCAAGCGATTCT-1	1.33385
LT1	_GTCCTCACACGGATAG-1	1.8211
LT1	_GTCCTCACACTTAAGC-1	1.73647
LT1	_GTCCTCATCGCAGGCT-1	1.48693
LT1	_GTCGGGTCACGAGGTA-1	1.49681
LT1	_GTCGGGTGTGGCAAAC-1	1.2278
LT1	_GTCGTAACATATGCTG-1	1.35417
LT1	_GTCTCGTAGTGGTAGC-1	0.897339
LT1	_GTCTCGTCATAAGACA-1	1.44121
LT1	_GTCTCGTCATCTATGG-1	1.1899
LT1	_GTCTCGTGTGAGGCTA-1	0.952176
LT1	_GTCTTCGCAAAGGCGT-1	1.55716
LT1	_GTCTTCGCACAGTCGC-1	1.57514
LT1	_GTCTTCGTCCAAAGTC-1	0.961858
LT1	_GTGAAGGAGCTCTCGG-1	1.55834
LT1	_GTGCGGTAGAATCTCC-1	2.09059
LT1	_GTGCGGTCACCAGTTA-1	1.14362
LT1	_GTGCGGTCATCAGTCA-1	1.84113
LT1	_GTGCTTCCAATGAATG-1	0.585697
LT1	_GTGCTTCGTCACCTAA-1	1.44294
LT1	_GTGGGTCAGGGATGGG-1	1.17361
LT1	_GTGGGTCCAATAACGA-1	0.597404
LT1	_GTGGGTCCACATTAGC-1	1.40002
LT1	_GTGGGTCCACGGTAAG-1	1.45819
LT1	_GTGGGTCCATTGAGCT-1	1.59051
LT1	_GTGGGTCTCCGGGTGT-1	1.38055
LT1	_GTGTGCGAGGGTATCG-1	1.63988
LT1	_GTGTGCGCAGCAGTTT-1	0.426629
LT1	_GTTAAGCAGCGTGAGT-1	1.55127
LT1	_GTTAAGCCACGACGAA-1	1.21149
LT1	_GTTAAGCTCCCTCAGT-1	1.54981
LT1	_GTTACAGAGATGTAAC-1	1.53966
LT1	_GTTACAGAGTGAACAT-1	1.84135
LT1	_GTTACAGCAAGACGTG-1	1.06848
LT1	_GTTACAGGTCAAGCGA-1	1.59519
LT1	_GTTACAGTCAGTTGAC-1	1.23988
LT1	_GTTCATTAGCCAACAG-1	1.44591
LT1	_GTTCATTAGCGTCAAG-1	1.31025
LT1	_GTTCATTTCCACTGGG-1	0.929697
LT1	_GTTCGGGGTCCGAACC-1	1.15066
LT1	_GTTCTCGGTAGGCATG-1	1.3975
LT1	_GTTCTCGTCGCATGAT-1	1.59488
LT1	_GTTTCTAAGGTAAACT-1	1.19006
LT1	_GTTTCTATCTACCAGA-1	0.727537
LT1	_TAAACCGAGGGATACC-1	2.00287
LT1	_TAAACCGCACCAGTTA-1	0.951883
LT1	_TAAACCGCATCGATGT-1	1.46301
LT1	_TAAACCGGTACGCTGC-1	1.15274
LT1	_TAAACCGGTGATGTCT-1	1.56489
LT1	_TAAACCGTCAACGGGA-1	1.59535
LT1	_TAAACCGTCAGTTCGA-1	1.44839
LT1	_TAAGAGAAGCACAGGT-1	1.64864
LT1	_TAAGTGCGTGTGCCTG-1	1.50086
LT1	_TAAGTGCTCTTATCTG-1	1.66131
LT1	_TACACGATCTCCTATA-1	1.46685
LT1	_TACAGTGAGGATCGCA-1	1.11254
LT1	_TACAGTGGTAAATACG-1	1.69026
LT1	_TACCTATGTCTTGCGG-1	0.773217
LT1	_TACCTATTCGGTGTCG-1	1.31701
LT1	_TACCTTAAGTTGTCGT-1	1.67634
LT1	_TACCTTAGTGCACGAA-1	1.4474
LT1	_TACGGATAGGCGCTCT-1	1.7845
LT1	_TACGGATCAGCCTGTG-1	2.44239
LT1	_TACGGATCATTAACCG-1	1.37126
LT1	_TACGGATGTATAGGGC-1	1.27666
LT1	_TACGGATGTGCAACGA-1	1.22865
LT1	_TACGGGCCATGGATGG-1	1.56101
LT1	_TACGGTAAGGGTATCG-1	1.04211
LT1	_TACGGTAGTCTAGGTT-1	1.28266
LT1	_TACGGTAGTGGAAAGA-1	0.956004
LT1	_TACGGTATCGGAAATA-1	1.15646
LT1	_TACTCATCAGTAAGCG-1	1.13068
LT1	_TACTCATGTTCAGACT-1	1.05879
LT1	_TACTCGCCACATTAGC-1	1.66721
LT1	_TACTCGCCAGGCGATA-1	1.34361
LT1	_TACTCGCTCAGCGATT-1	1.25169
LT1	_TACTCGCTCTTGTTTG-1	1.55893
LT1	_TACTTACCATGGATGG-1	1.83557
LT1	_TAGACCAGTTAAGACA-1	1.33944
LT1	_TAGACCATCTCTTGAT-1	1.77834
LT1	_TAGAGCTCAAGAGGCT-1	1.61976
LT1	_TAGAGCTTCGGTCTAA-1	1.42421
LT1	_TAGCCGGCACTTAACG-1	1.6917
LT1	_TAGCCGGGTCGTTGTA-1	1.21615
LT1	_TAGCCGGTCCGTAGGC-1	1.44244
LT1	_TAGCCGGTCTTGCAAG-1	2.19687
LT1	_TAGGCATGTCGAGATG-1	2.07796
LT1	_TAGGCATTCCCGGATG-1	1.86402
LT1	_TAGTGGTCAAGTAATG-1	1.37854
LT1	_TAGTGGTCAGGCAGTA-1	1.96659
LT1	_TAGTGGTGTAGCAAAT-1	1.1713
LT1	_TAGTGGTGTCTCGTTC-1	1.51621
LT1	_TAGTTGGCACCGCTAG-1	1.16231
LT1	_TAGTTGGTCAGCTTAG-1	1.35599
LT1	_TAGTTGGTCGCGATCG-1	0.827604
LT1	_TATCAGGCAGTCGTGC-1	2.71674
LT1	_TATCAGGGTATAGTAG-1	1.66062
LT1	_TATCAGGTCGCTTGTC-1	1.22051
LT1	_TATCTCAGTTGGAGGT-1	1.91083
LT1	_TATCTCATCCGCGCAA-1	1.19134
LT1	_TATGCCCGTCGAAAGC-1	1.24461
LT1	_TATGCCCGTGTGACGA-1	1.35802
LT1	_TATTACCAGCCACCTG-1	1.07747
LT1	_TATTACCGTCAACTGT-1	2.46114
LT1	_TATTACCTCATGCTCC-1	2.09808
LT1	_TCAACGAAGGCACATG-1	0.777069
LT1	_TCAACGACAGCGTTCG-1	1.45857
LT1	_TCAACGATCCCTTGTG-1	1.6881
LT1	_TCAATCTAGAATAGGG-1	0.962458
LT1	_TCAATCTCATCTCCCA-1	1.90619
LT1	_TCAATCTTCATACGGT-1	2.09526
LT1	_TCAATCTTCGCATGGC-1	1.07824
LT1	_TCAATCTTCTTTAGGG-1	1.57271
LT1	_TCACAAGGTGTTGGGA-1	1.16473
LT1	_TCACGAAGTCCGTCAG-1	1.14948
LT1	_TCACGAAGTCGAGATG-1	1.86402
LT1	_TCACGAATCCGCATCT-1	1.30749
LT1	_TCAGATGAGGCTAGCA-1	1.11213
LT1	_TCAGATGCAGGTCTCG-1	2.34251
LT1	_TCAGATGGTCTCTTTA-1	1.03609
LT1	_TCAGCAAGTGCAGACA-1	1.21916
LT1	_TCAGCAAGTGTCTGAT-1	1.13396
LT1	_TCAGCAATCAATCTCT-1	1.20376
LT1	_TCAGCTCCACTACAGT-1	1.50657
LT1	_TCAGGATAGACACTAA-1	1.61846
LT1	_TCAGGATGTATATGAG-1	1.03363
LT1	_TCAGGATGTGGTTTCA-1	1.10573
LT1	_TCAGGTAGTTTGGCGC-1	1.29158
LT1	_TCAGGTATCATGTGGT-1	1.2261
LT1	_TCATTACAGACAAAGG-1	0.394807
LT1	_TCATTTGCACAAGCCC-1	1.76719
LT1	_TCATTTGTCTGGAGCC-1	1.38412
LT1	_TCCACACAGCTAGCCC-1	1.18263
LT1	_TCCACACAGGTGATTA-1	1.37478
LT1	_TCCACACTCATCATTC-1	1.41873
LT1	_TCCCGATAGTTAAGTG-1	1.63454
LT1	_TCCCGATCACTGTCGG-1	0.789003
LT1	_TCGAGGCAGAGCTTCT-1	1.86725
LT1	_TCGAGGCCACTGTTAG-1	1.57302
LT1	_TCGAGGCTCGTAGGAG-1	2.21994
LT1	_TCGCGTTAGGAGTTTA-1	1.4625
LT1	_TCGCGTTCAGGTCCAC-1	1.65443
LT1	_TCGGGACCATGGTCAT-1	1.80458
LT1	_TCGGTAAGTGAGTATA-1	1.85373
LT1	_TCGTACCAGCTGTTCA-1	1.83424
LT1	_TCGTACCCAAACTGTC-1	1.62236
LT1	_TCGTAGATCATCGCTC-1	1.65959
LT1	_TCGTAGATCTTGTACT-1	1.80522
LT1	_TCTATTGCAAGGTTCT-1	1.46378
LT1	_TCTATTGGTACCGTAT-1	1.88008
LT1	_TCTATTGGTCCGAAGA-1	1.57423
LT1	_TCTATTGTCTGGTGTA-1	1.48034
LT1	_TCTCATAAGTGCTGCC-1	1.84157
LT1	_TCTCTAAAGACTAGGC-1	1.27073
LT1	_TCTCTAATCGGGAGTA-1	1.67106
LT1	_TCTGAGAAGATGTCGG-1	1.48932
LT1	_TCTGAGAAGCACCGTC-1	1.39089
LT1	_TCTGAGACAAGGGTCA-1	2.18383
LT1	_TCTGAGATCGTCGTTC-1	1.70557
LT1	_TCTGGAAGTAGGGTAC-1	1.16808
LT1	_TCTTCGGCAAGAGGCT-1	1.28871
LT1	_TCTTCGGGTGCACCAC-1	1.40744
LT1	_TCTTTCCAGTTATCGC-1	1.43023
LT1	_TCTTTCCCAGCTGTAT-1	2.01714
LT1	_TCTTTCCCAGGTCGTC-1	1.64324
LT1	_TGACAACGTTCCTCCA-1	1.43047
LT1	_TGACAACTCGTTTGCC-1	2.12326
LT1	_TGACGGCAGAAGGCCT-1	0.964764
LT1	_TGACGGCCATTAGCCA-1	1.2278
LT1	_TGACGGCGTACTTAGC-1	1.26158
LT1	_TGACTAGCATGCATGT-1	0.864022
LT1	_TGACTAGGTAACGACG-1	1.98587
LT1	_TGACTTTGTCCATGAT-1	1.24637
LT1	_TGACTTTGTCCTGCTT-1	1.44516
LT1	_TGAGAGGTCGGCGCAT-1	1.89314
LT1	_TGAGAGGTCGGTTCGG-1	2.15431
LT1	_TGAGCATCAATTGCTG-1	1.287
LT1	_TGAGCATCAGACACTT-1	2.18733
LT1	_TGAGCATTCCACGCAG-1	0.890932
LT1	_TGAGCATTCGAATGGG-1	1.44442
LT1	_TGAGCCGAGACGCAAC-1	1.80035
LT1	_TGAGCCGAGCAGATCG-1	1.36471
LT1	_TGAGGGAAGTGTACCT-1	1.03119
LT1	_TGAGGGAGTCCGCTGA-1	1.53851
LT1	_TGAGGGATCCCAAGAT-1	1.26486
LT1	_TGATTTCCAAACCTAC-1	1.06361
LT1	_TGATTTCGTAGCTGCC-1	1.32062
LT1	_TGATTTCTCACGATGT-1	1.48508
LT1	_TGATTTCTCCGAACGC-1	1.53052
LT1	_TGCACCTCAGGATTGG-1	1.76438
LT1	_TGCCAAAAGACCTTTG-1	1.20597
LT1	_TGCCAAAAGAGGTTGC-1	1.20181
LT1	_TGCCAAACAAGGACAC-1	1.53822
LT1	_TGCCAAACACATAACC-1	1.28303
LT1	_TGCCCATTCTTCCTTC-1	1.54312
LT1	_TGCCCTAAGATTACCC-1	1.47824
LT1	_TGCCCTAGTATTAGCC-1	1.60228
LT1	_TGCCCTATCCGTCATC-1	1.53536
LT1	_TGCCCTATCGCTAGCG-1	1.062
LT1	_TGCGCAGAGGGCATGT-1	1.10223
LT1	_TGCGCAGAGTACGCGA-1	1.53708
LT1	_TGCGGGTAGAACTCGG-1	1.26522
LT1	_TGCGTGGCACACCGCA-1	2.3571
LT1	_TGCTACCGTTTGTTGG-1	1.32405
LT1	_TGCTACCTCAGTCCCT-1	0.932305
LT1	_TGCTGCTCAACACGCC-1	0.8607
LT1	_TGCTGCTGTCTAAAGA-1	2.19439
LT1	_TGCTGCTGTTATGCGT-1	1.53422
LT1	_TGCTGCTTCGAGAGCA-1	1.95183
LT1	_TGGACGCTCTCTAGGA-1	1.02853
LT1	_TGGCCAGAGCAGACTG-1	1.34424
LT1	_TGGCCAGAGGCCCTCA-1	1.1661
LT1	_TGGCCAGCAATCTGCA-1	1.41565
LT1	_TGGCCAGGTAGCTTGT-1	1.83668
LT1	_TGGCGCAAGCCGTCGT-1	1.63921
LT1	_TGGCGCAAGTTTGCGT-1	1.1915
LT1	_TGGCGCAGTTAGGGTG-1	1.28115
LT1	_TGGCGCATCAGCTGGC-1	1.42087
LT1	_TGGCGCATCATGTCTT-1	1.66373
LT1	_TGGGAAGTCAAACCGT-1	1.38908
LT1	_TGGGAAGTCGCTAGCG-1	1.61393
LT1	_TGGGCGTAGACGCTTT-1	1.30533
LT1	_TGGGCGTGTACTCAAC-1	1.45616
LT1	_TGGGCGTTCGTACCGG-1	1.43851
LT1	_TGGTTAGAGACACGAC-1	1.67493
LT1	_TGGTTCCCAGCATACT-1	1.6037
LT1	_TGTATTCAGGTGCAAC-1	1.32832
LT1	_TGTATTCTCTAACTTC-1	1.17546
LT1	_TGTATTCTCTTGAGGT-1	0.849322
LT1	_TGTCCCATCTGTTTGT-1	2.01263
LT1	_TGTGGTATCAGAGCTT-1	1.51316
LT1	_TGTGGTATCCGGCACA-1	1.52094
LT1	_TGTGTTTAGCCGGTAA-1	1.37148
LT1	_TGTGTTTCAAGAAAGG-1	1.49466
LT1	_TGTGTTTGTCGCGGTT-1	0.851126
LT1	_TGTGTTTTCGTCTGAA-1	1.97697
LT1	_TGTTCCGGTTATGTGC-1	1.2345
LT1	_TGTTCCGTCCAAACTG-1	1.29696
LT1	_TGTTCCGTCTGGCGAC-1	1.55057
LT1	_TTAACTCGTAAGGATT-1	1.35652
LT1	_TTAGGACGTTCAGTAC-1	1.32547
LT1	_TTAGGCACACCCATTC-1	1.85806
LT1	_TTAGTTCTCAGGTAAA-1	0.965669
LT1	_TTAGTTCTCTGTCTAT-1	1.75232
LT1	_TTATGCTAGCCAACAG-1	1.37988
LT1	_TTCCCAGAGCCCAACC-1	1.23744
LT1	_TTCCCAGCAAACTGTC-1	1.50767
LT1	_TTCCCAGCACTACAGT-1	1.302
LT1	_TTCCCAGCAGGTCGTC-1	1.83623
LT1	_TTCCCAGCATCCGTGG-1	1.62727
LT1	_TTCGAAGCACTGCCAG-1	1.13381
LT1	_TTCGAAGGTCGAACAG-1	1.63988
LT1	_TTCGAAGGTCTGCGGT-1	1.30611
LT1	_TTCGAAGGTGGAAAGA-1	1.3619
LT1	_TTCGGTCCATGCGCAC-1	0.91915
LT1	_TTCGGTCGTTAAAGAC-1	1.31721
LT1	_TTCTCAATCACTTACT-1	1.16096
LT1	_TTCTCCTAGAAGGACA-1	0.867451
LT1	_TTCTCCTAGTAATCCC-1	1.75482
LT1	_TTCTCCTGTCGGCACT-1	1.26981
LT1	_TTCTCCTGTCTCTTAT-1	1.8211
LT1	_TTCTCCTGTTCGGGCT-1	2.11264
LT1	_TTCTTAGAGTGTACCT-1	1.3781
LT1	_TTCTTAGCATTTGCCC-1	1.8605
LT1	_TTCTTAGTCAGGCAAG-1	1.65615
LT1	_TTCTTAGTCCATGCTC-1	1.60212
LT1	_TTGAACGAGACTCGGA-1	1.4079
LT1	_TTGAACGCACAAGTAA-1	1.31322
LT1	_TTGAACGCACTGAAGG-1	1.26907
LT1	_TTGACTTAGGCCCTTG-1	0.825507
LT1	_TTGACTTAGTTGAGAT-1	1.73879
LT1	_TTGACTTCATTCTTAC-1	1.27369
LT1	_TTGACTTTCAGTCCCT-1	1.16322
LT1	_TTGCCGTAGGAATGGA-1	1.56042
LT1	_TTGCCGTAGTTATCGC-1	1.1947
LT1	_TTGCGTCAGAAGGTGA-1	1.54631
LT1	_TTGGAACAGACTGTAA-1	1.37412
LT1	_TTGGAACTCTAGCACA-1	1.52825
LT1	_TTGGCAAGTGGCCCTA-1	1.94831
LT1	_TTGTAGGCAAACTGCT-1	1.15422
LT1	_TTGTAGGCATATGCTG-1	1.291
LT1	_TTGTAGGTCATCGATG-1	1.6863
LT1	_TTTACTGTCTAACGGT-1	1.15214
LT1	_TTTACTGTCTCCGGTT-1	1.65136
LT1	_TTTATGCAGCGATCCC-1	1.28002
LT1	_TTTATGCCACCTGGTG-1	1.13826
LT1	_TTTATGCTCGAGAACG-1	1.31322
LT1	_TTTCCTCAGGAATCGC-1	2.01291
LT1	_TTTCCTCCAACACCTA-1	1.44615
LT1	_TTTCCTCTCGACGGAA-1	1.8012
LT1	_TTTCCTCTCTTTACAC-1	1.03492
LT1	_TTTGCGCAGCCTCGTG-1	1.51871
LT1	_TTTGCGCCAAACCTAC-1	1.32995
LT1	_TTTGCGCCACCTTGTC-1	1.29948
LT1	_TTTGGTTAGCTTATCG-1	1.05378
LT1	_TTTGGTTGTGTGCCTG-1	1.03562
LT1	_TTTGTCACATCCGGGT-1	1.23519
LT1	_AAACCTGAGGGCTTCC-2	2.00676
LT1	_AAACCTGCACCGAATT-2	1.35996
LT1	_AAACCTGCAGACAGGT-2	1.62941
LT1	_AAACGGGAGATACACA-2	1.76317
LT1	_AAACGGGAGCAGCGTA-2	1.61587
LT1	_AAACGGGAGCGGCTTC-2	1.57941
LT1	_AAACGGGAGTTGAGAT-2	1.49493
LT1	_AAACGGGGTTACAGAA-2	1.30357
LT1	_AAAGCAAAGGCGACAT-2	1.2711
LT1	_AAAGCAAAGTGGGCTA-2	0.866811
LT1	_AAAGCAACATTAACCG-2	1.25689
LT1	_AAAGCAATCACAACGT-2	1.5625
LT1	_AAAGTAGTCCGCGGTA-2	1.61008
LT1	_AAATGCCGTGCGCTTG-2	0.87456
LT1	_AACACGTCAAGGGTCA-2	1.12027
LT1	_AACACGTTCACAGTAC-2	1.01949
LT1	_AACCATGAGATGCGAC-2	0.950615
LT1	_AACCATGAGCTAAACA-2	0.94751
LT1	_AACCATGAGTCGTTTG-2	2.33195
LT1	_AACCATGCAGTGGAGT-2	1.21749
LT1	_AACCATGTCATTTGGG-2	1.39248
LT1	_AACCATGTCGCTAGCG-2	1.88267
LT1	_AACCGCGAGGACCACA-2	1.80395
LT1	_AACCGCGTCAAACAAG-2	1.31441
LT1	_AACGTTGTCGGCTACG-2	1.62204
LT1	_AACTCAGAGGGAACGG-2	1.31721
LT1	_AACTCAGCATTGAGCT-2	2.23583
LT1	_AACTCAGGTGCACTTA-2	1.21448
LT1	_AACTCAGGTGGAAAGA-2	0.98407
LT1	_AACTCCCAGCTTTGGT-2	1.4363
LT1	_AACTCCCCATCCCACT-2	1.59113
LT1	_AACTCTTAGTGGTCCC-2	1.82186
LT1	_AACTCTTCATTAGCCA-2	1.16625
LT1	_AACTCTTGTGGTAACG-2	1.32163
LT1	_AACTCTTTCGAATGCT-2	1.71261
LT1	_AACTGGTAGATCTGAA-2	1.36385
LT1	_AACTGGTCATACTCTT-2	1.08468
LT1	_AACTTTCAGCGGCTTC-2	1.02542
LT1	_AACTTTCAGGATATAC-2	1.17857
LT1	_AACTTTCCAGTTCATG-2	1.07747
LT1	_AACTTTCGTGAGGGAG-2	1.85471
LT1	_AAGACCTCAATGGACG-2	1.22559
LT1	_AAGACCTGTGATAAGT-2	1.47252
LT1	_AAGCCGCAGTGGTAGC-2	0.67757
LT1	_AAGCCGCCATCGGGTC-2	2.19156
LT1	_AAGCCGCGTAGGGACT-2	1.33674
LT1	_AAGGAGCAGAGCCCAA-2	1.49012
LT1	_AAGGAGCGTTTGGGCC-2	1.3355
LT1	_AAGGAGCTCACCACCT-2	1.67669
LT1	_AAGGAGCTCAGCGACC-2	1.29273
LT1	_AAGGTTCAGCAGATCG-2	0.992007
LT1	_AAGGTTCAGTGAATTG-2	2.26908
LT1	_AAGTCTGAGGCACATG-2	0.999975
LT1	_AAGTCTGAGGTCGGAT-2	1.49627
LT1	_AATCCAGAGGAGTTTA-2	0.985331
LT1	_AATCCAGTCACATGCA-2	1.26468
LT1	_AATCGGTAGCAGATCG-2	2.12197
LT1	_AATCGGTCAGTAACGG-2	1.93781
LT1	_ACACCAAAGACTGTAA-2	1.19566
LT1	_ACACCAAGTGCGGTAA-2	0.83744
LT1	_ACACCCTAGGATATAC-2	1.30298
LT1	_ACACCGGAGATGCCAG-2	0.950421
LT1	_ACACCGGTCTTAGCCC-2	1.49051
LT1	_ACACTGAGTAGCCTAT-2	1.12912
LT1	_ACAGCCGAGCCACGTC-2	1.16443
LT1	_ACAGCCGAGCGACGTA-2	1.5388
LT1	_ACAGCCGAGGATCGCA-2	1.28814
LT1	_ACAGCTACACAGTCGC-2	1.50575
LT1	_ACAGCTACACCAGGTC-2	1.23363
LT1	_ACAGCTACAGGATTGG-2	1.12587
LT1	_ACAGCTATCATCACCC-2	0.987757
LT1	_ACATACGAGAGTAAGG-2	1.35824
LT1	_ACATACGCACTATCTT-2	2.01404
LT1	_ACATACGGTGTCGCTG-2	1.29909
LT1	_ACATACGTCAGCGATT-2	1.46736
LT1	_ACATGGTAGATCCGAG-2	0.664804
LT1	_ACCAGTAAGGCCCTTG-2	0.946255
LT1	_ACCCACTAGTCCAGGA-2	1.03986
LT1	_ACCCACTCAGACACTT-2	1.22985
LT1	_ACCCACTCAGTCAGAG-2	1.03574
LT1	_ACCGTAAAGAGAACAG-2	1.07365
LT1	_ACCGTAACAAAGCAAT-2	1.40002
LT1	_ACCGTAACACGGTAGA-2	1.61458
LT1	_ACCGTAACAGCTGTGC-2	1.28549
LT1	_ACCGTAATCAGGATCT-2	1.56459
LT1	_ACCTTTAAGCAACGGT-2	1.16747
LT1	_ACCTTTATCTCACATT-2	1.30396
LT1	_ACGAGCCAGGAATCGC-2	1.63654
LT1	_ACGAGCCGTAAGGGCT-2	1.58401
LT1	_ACGAGGAAGGTGCACA-2	0.570144
LT1	_ACGATGTGTCAGGACA-2	1.61345
LT1	_ACGATGTTCACTATTC-2	1.35311
LT1	_ACGCAGCTCGGCGCTA-2	0.790053
LT1	_ACGCCAGGTTTGGGCC-2	1.01264
LT1	_ACGCCAGTCTAAGCCA-2	1.65512
LT1	_ACGCCGAAGACAAGCC-2	1.07581
LT1	_ACGCCGAAGGTGGGTT-2	1.28454
LT1	_ACGCCGATCAGCATGT-2	1.99313
LT1	_ACGGAGAAGTCAATAG-2	1.81441
LT1	_ACGGAGAAGTCGTACT-2	1.08119
LT1	_ACGGAGAGTGTCAATC-2	1.39157
LT1	_ACGGCCAGTAAGAGGA-2	1.05062
LT1	_ACGGCCATCAACCAAC-2	1.61168
LT1	_ACGGGCTAGTCATCCA-2	0.765569
LT1	_ACGGGCTAGTTAGCGG-2	0.638635
LT1	_ACGGGCTAGTTCGATC-2	1.41659
LT1	_ACGGGCTCAAGTCATC-2	1.26068
LT1	_ACGGGCTCACTTAACG-2	1.37368
LT1	_ACGGGCTCAGCCACCA-2	1.38659
LT1	_ACGGGCTGTCAACATC-2	1.94437
LT1	_ACGGGCTGTGTAACGG-2	1.07441
LT1	_ACGGGTCAGTACGTAA-2	0.755616
LT1	_ACGGGTCGTTTGTGTG-2	1.07811
LT1	_ACGGGTCTCAACCAAC-2	1.32385
LT1	_ACGGGTCTCTGCCCTA-2	1.33488
LT1	_ACGTCAAAGTAATCCC-2	1.28059
LT1	_ACGTCAAGTCTTGCGG-2	2.14994
LT1	_ACGTCAAGTGAAGGCT-2	1.38144
LT1	_ACTATCTCAAGGGTCA-2	1.43802
LT1	_ACTATCTCACATCTTT-2	0.999975
LT1	_ACTATCTTCTAACGGT-2	1.17624
LT1	_ACTGAACCAGACACTT-2	1.21332
LT1	_ACTGAACCATCCAACA-2	1.45365
LT1	_ACTGAACTCCAAACTG-2	1.11405
LT1	_ACTGAACTCTCACATT-2	1.34027
LT1	_ACTGAGTTCAGTCAGT-2	1.59582
LT1	_ACTGAGTTCGAACGGA-2	1.08325
LT1	_ACTGATGAGCTGAAAT-2	1.14377
LT1	_ACTGATGCACATTAGC-2	1.39384
LT1	_ACTGATGGTAGCGTGA-2	0.898804
LT1	_ACTGCTCCAGCATGAG-2	1.9658
LT1	_ACTGCTCTCCCGACTT-2	1.2533
LT1	_ACTGTCCTCCCTGACT-2	1.91304
LT1	_ACTTACTCAACGATCT-2	1.12629
LT1	_ACTTACTCACATCCGG-2	1.17315
LT1	_ACTTACTTCGAGAACG-2	1.62662
LT1	_ACTTGTTAGGGCATGT-2	1.10384
LT1	_ACTTGTTCATGAGCGA-2	0.995435
LT1	_ACTTTCAAGACAGACC-2	1.46098
LT1	_ACTTTCAAGAGCTATA-2	0.47399
LT1	_ACTTTCAAGTTTGCGT-2	1.5466
LT1	_AGAATAGAGAATTCCC-2	1.12784
LT1	_AGAATAGCAGTTAACC-2	1.67211
LT1	_AGAATAGGTTTCCACC-2	0.631298
LT1	_AGAATAGTCTACCTGC-2	1.8789
LT1	_AGACGTTAGCCAGTTT-2	1.81419
LT1	_AGACGTTGTCCTGCTT-2	1.73743
LT1	_AGACGTTTCCTCTAGC-2	1.3409
LT1	_AGAGCGACAGGGTACA-2	1.26068
LT1	_AGAGCGAGTACACCGC-2	1.98478
LT1	_AGAGCGATCAGAAATG-2	2.01235
LT1	_AGAGCTTAGATATGCA-2	1.2804
LT1	_AGAGCTTAGCTATGCT-2	1.61781
LT1	_AGAGTGGCACAACTGT-2	1.19679
LT1	_AGAGTGGGTGTCAATC-2	2.12197
LT1	_AGATCTGTCAATCACG-2	1.18752
LT1	_AGATCTGTCCAATGGT-2	1.33396
LT1	_AGATTGCAGATAGTCA-2	1.43217
LT1	_AGATTGCGTATTACCG-2	1.7951
LT1	_AGATTGCTCGAGCCCA-2	1.58002
LT1	_AGCAGCCAGGACTGGT-2	1.98136
LT1	_AGCAGCCGTCGGGTCT-2	1.55362
LT1	_AGCAGCCGTTTGACAC-2	1.24163
LT1	_AGCATACAGTGTGAAT-2	1.72881
LT1	_AGCATACCAGGATTGG-2	1.2508
LT1	_AGCATACTCAGTGTTG-2	1.5274
LT1	_AGCATACTCGGTTCGG-2	1.43875
LT1	_AGCCTAAAGTGAAGTT-2	1.83912
LT1	_AGCCTAACATCACAAC-2	1.4295
LT1	_AGCCTAAGTCAAAGAT-2	1.63222
LT1	_AGCCTAAGTCCTCTTG-2	1.7063
LT1	_AGCGGTCAGTGAACGC-2	1.33036
LT1	_AGCGGTCCAAGTAGTA-2	1.99514
LT1	_AGCGGTCCACTGTCGG-2	1.38885
LT1	_AGCGGTCCAGCCTTTC-2	1.39842
LT1	_AGCGGTCGTACACCGC-2	1.42589
LT1	_AGCGGTCGTCTCTTTA-2	1.51178
LT1	_AGCGGTCGTGGTCCGT-2	1.49816
LT1	_AGCGGTCGTTCGTTGA-2	1.32062
LT1	_AGCGTATCAGGTCGTC-2	1.42039
LT1	_AGCGTCGAGATCCCGC-2	1.32243
LT1	_AGCGTCGCACTGCCAG-2	1.4827
LT1	_AGCTCCTTCGTTGCCT-2	1.19022
LT1	_AGCTCTCAGGATCGCA-2	1.46557
LT1	_AGCTCTCCACCGTTGG-2	1.20556
LT1	_AGCTCTCCAGGGCATA-2	0.934271
LT1	_AGCTCTCGTCTGGTCG-2	1.0676
LT1	_AGCTTGACATCTGGTA-2	1.56999
LT1	_AGCTTGAGTCTGATCA-2	1.11902
LT1	_AGGCCGTAGATCTGCT-2	1.29196
LT1	_AGGCCGTCACACCGCA-2	0.682277
LT1	_AGGCCGTGTCTAGTGT-2	1.23157
LT1	_AGGGAGTAGAATAGGG-2	1.37566
LT1	_AGGGAGTAGCGTGTCC-2	1.86448
LT1	_AGGGAGTGTAAGTTCC-2	1.37854
LT1	_AGGGTGAAGCTGATAA-2	1.61992
LT1	_AGGTCATTCGTCGTTC-2	1.56999
LT1	_AGGTCATTCTCGTATT-2	1.48825
LT1	_AGGTCCGAGCTTATCG-2	1.31263
LT1	_AGGTCCGAGTCGATAA-2	1.29542
LT1	_AGGTCCGCAAGTTGTC-2	1.55509
LT1	_AGGTCCGTCCGTACAA-2	0.969615
LT1	_AGGTCCGTCTGCCAGG-2	1.69714
LT1	_AGTAGTCAGCCCTAAT-2	1.11556
LT1	_AGTAGTCGTTGACGTT-2	2.08842
LT1	_AGTAGTCTCACAGGCC-2	1.69896
LT1	_AGTCTTTCATATGGTC-2	1.71335
LT1	_AGTCTTTCATGAACCT-2	1.23406
LT1	_AGTCTTTGTAAGGATT-2	1.32842
LT1	_AGTGAGGGTCTACCTC-2	1.48376
LT1	_AGTGAGGGTTAGAACA-2	1.47981
LT1	_AGTGAGGGTTCCCGAG-2	1.75839
LT1	_AGTGAGGTCAATAAGG-2	1.74832
LT1	_AGTGGGATCCACGTTC-2	1.5622
LT1	_AGTGTCAAGCAGATCG-2	1.88291
LT1	_AGTTGGTCACGACGAA-2	1.57666
LT1	_AGTTGGTCATGCATGT-2	0.55227
LT1	_ATAACGCAGATGTGTA-2	1.92245
LT1	_ATAACGCAGTGAACGC-2	1.46403
LT1	_ATAACGCTCGTCCAGG-2	1.55333
LT1	_ATAAGAGAGCAATCTC-2	1.15066
LT1	_ATAAGAGGTTTGGCGC-2	1.1374
LT1	_ATAGACCAGAAACCGC-2	1.51068
LT1	_ATAGACCAGATCCGAG-2	1.2072
LT1	_ATAGACCCACCCATTC-2	1.21415
LT1	_ATAGACCGTATTCTCT-2	1.96659
LT1	_ATCACGAAGATAGCAT-2	1.20278
LT1	_ATCACGAGTAGGCATG-2	1.49225
LT1	_ATCACGAGTGAAGGCT-2	0.913659
LT1	_ATCACGATCACTTCAT-2	1.38099
LT1	_ATCATCTGTAAACACA-2	1.22474
LT1	_ATCATCTTCGCGTAGC-2	0.989452
LT1	_ATCATCTTCTGCAAGT-2	1.06336
LT1	_ATCATCTTCTGTCAAG-2	2.22007
LT1	_ATCATGGAGGTGATTA-2	1.09252
LT1	_ATCATGGGTTCCCTTG-2	2.06102
LT1	_ATCCACCGTTGGTAAA-2	2.01011
LT1	_ATCCGAAAGGTCGGAT-2	1.28416
LT1	_ATCCGAAAGGTGCACA-2	1.47382
LT1	_ATCCGAATCCACGACG-2	1.43973
LT1	_ATCGAGTTCTGGTATG-2	1.65255
LT1	_ATCTACTCATTGCGGC-2	1.00797
LT1	_ATCTACTGTCTCCATC-2	1.07657
LT1	_ATCTGCCAGCACACAG-2	1.4422
LT1	_ATCTGCCAGTGCAAGC-2	2.61317
LT1	_ATCTGCCCAAGCCGTC-2	1.81276
LT1	_ATCTGCCTCTATCCTA-2	1.16292
LT1	_ATCTGCCTCTTAACCT-2	1.02934
LT1	_ATGCGATAGATCTGAA-2	1.76357
LT1	_ATGCGATCAGTACACT-2	1.29542
LT1	_ATGCGATCATCCGTGG-2	1.17022
LT1	_ATGCGATCATCTATGG-2	1.98695
LT1	_ATGCGATGTCTCGTTC-2	1.38637
LT1	_ATGGGAGTCCTATGTT-2	0.643055
LT1	_ATGTGTGAGCCGCCTA-2	1.63654
LT1	_ATGTGTGCAAGCCATT-2	1.02348
LT1	_ATGTGTGCAGCCTTGG-2	1.06598
LT1	_ATGTGTGGTCTCTTAT-2	1.83513
LT1	_ATTACTCCAATGGAGC-2	1.72957
LT1	_ATTACTCCATCTACGA-2	1.05622
LT1	_ATTACTCGTGGACGAT-2	1.26013
LT1	_ATTATCCAGATGTAAC-2	0.959368
LT1	_ATTATCCCAGCTGTTA-2	1.2853
LT1	_ATTCTACAGAGCTATA-2	1.25491
LT1	_ATTCTACAGATCACGG-2	1.14479
LT1	_ATTCTACCAAACTGTC-2	1.12869
LT1	_ATTGGACCACTTACGA-2	1.5545
LT1	_ATTGGACTCTCATTCA-2	1.58247
LT1	_ATTGGTGGTCGCGTGT-2	1.27221
LT1	_ATTGGTGGTCTGCGGT-2	1.7688
LT1	_ATTGGTGTCACCAGGC-2	1.29215
LT1	_ATTTCTGCAACAACCT-2	1.40674
LT1	_CAACCTCCAATGGAGC-2	1.03868
LT1	_CAACCTCCAGACACTT-2	1.88598
LT1	_CAACCTCCATAACCTG-2	1.40349
LT1	_CAACCTCGTGACGGTA-2	0.620493
LT1	_CAACCTCGTTTCCACC-2	1.41423
LT1	_CAACTAGCAGTAAGCG-2	1.36039
LT1	_CAACTAGTCGAACTGT-2	1.24761
LT1	_CAAGAAAAGAAGGTGA-2	1.28435
LT1	_CAAGAAACACATTTCT-2	1.58186
LT1	_CAAGAAAGTAGTAGTA-2	1.70926
LT1	_CAAGAAAGTCGACTAT-2	1.07226
LT1	_CAAGAAATCTGCAAGT-2	1.99872
LT1	_CAAGATCAGTTATCGC-2	1.35738
LT1	_CAAGGCCAGGTGATAT-2	1.11336
LT1	_CAAGTTGCAAACTGTC-2	0.572963
LT1	_CAAGTTGCAAGAGGCT-2	1.27064
LT1	_CACAAACAGACACGAC-2	1.22491
LT1	_CACAAACTCTTTCCTC-2	1.18263
LT1	_CACACCTAGACAGGCT-2	1.55377
LT1	_CACACCTAGATGTAAC-2	1.219
LT1	_CACACCTCAAGAAAGG-2	1.29311
LT1	_CACACCTCAGGTCGTC-2	1.17546
LT1	_CACACCTGTGACTACT-2	1.72311
LT1	_CACACCTTCGGATGTT-2	1.67528
LT1	_CACACCTTCTCTGTCG-2	1.20246
LT1	_CACACTCAGTAGGCCA-2	1.52431
LT1	_CACACTCCAATACGCT-2	1.07517
LT1	_CACACTCCATTCTCAT-2	1.51068
LT1	_CACACTCGTTCAGGCC-2	1.33324
LT1	_CACACTCTCATTGCCC-2	1.48613
LT1	_CACAGGCTCAATAAGG-2	1.20885
LT1	_CACAGTAAGACCACGA-2	1.88693
LT1	_CACAGTATCTTGACGA-2	1.16946
LT1	_CACATAGAGACTCGGA-2	0.979477
LT1	_CACATAGAGTGCAAGC-2	1.36233
LT1	_CACATAGCACAAGCCC-2	1.05573
LT1	_CACATAGTCCGCGGTA-2	1.3022
LT1	_CACATAGTCGCGCCAA-2	1.37478
LT1	_CACATTTAGGCCCTTG-2	1.3476
LT1	_CACATTTCACATGTGT-2	1.2804
LT1	_CACCACTAGCCCTAAT-2	0.924437
LT1	_CACCACTAGCCTTGAT-2	0.638045
LT1	_CACCAGGAGTCCTCCT-2	1.43851
LT1	_CACCAGGCACTGAAGG-2	1.36558
LT1	_CACCAGGCAGTAACGG-2	1.17795
LT1	_CACCAGGGTATTCTCT-2	0.913301
LT1	_CACCTTGAGTATCGAA-2	1.48191
LT1	_CACCTTGCAGACAGGT-2	0.699558
LT1	_CACTCCAAGAGTGAGA-2	2.04183
LT1	_CACTCCACAGCTGTGC-2	1.22102
LT1	_CAGAATCGTACAGTTC-2	1.3495
LT1	_CAGAATCGTGGACGAT-2	1.25851
LT1	_CAGAGAGTCGCGCCAA-2	1.33036
LT1	_CAGATCACAATAGCAA-2	1.59739
LT1	_CAGATCACACTCGACG-2	1.31402
LT1	_CAGATCAGTAAATGAC-2	0.89485
LT1	_CAGATCATCAATCACG-2	1.38278
LT1	_CAGCAGCAGGGAGTAA-2	1.56969
LT1	_CAGCAGCAGTCACGCC-2	1.38558
LT1	_CAGCAGCGTACAGTGG-2	1.92071
LT1	_CAGCAGCTCAAACGGG-2	1.26431
LT1	_CAGCATAAGATATGGT-2	1.94986
LT1	_CAGCATAGTAACGACG-2	1.40002
LT1	_CAGCCGAAGTGAACGC-2	1.30317
LT1	_CAGCCGACAAAGCGGT-2	1.79846
LT1	_CAGCCGAGTACTCAAC-2	1.21298
LT1	_CAGCCGAGTGATGCCC-2	2.15364
LT1	_CAGCCGATCCATGAAC-2	1.68095
LT1	_CAGCCGATCCATGCTC-2	1.55745
LT1	_CAGCGACCAGGAACGT-2	1.46072
LT1	_CAGCGACCAGTCCTTC-2	1.27517
LT1	_CAGCGACGTAAGCACG-2	1.47616
LT1	_CAGCTAAAGGGTCTCC-2	1.3975
LT1	_CAGCTAACACTAGTAC-2	2.45625
LT1	_CAGCTAATCAGCCTAA-2	2.19722
LT1	_CAGCTGGCACCTCGTT-2	1.20918
LT1	_CAGCTGGGTACGCACC-2	0.960163
LT1	_CAGCTGGTCAGTTTGG-2	1.47564
LT1	_CAGGTGCGTACTCAAC-2	1.57302
LT1	_CAGGTGCGTAGCGCTC-2	1.34845
LT1	_CAGTAACCACAGATTC-2	1.32567
LT1	_CAGTAACGTACAGCAG-2	1.33716
LT1	_CAGTAACTCGGCGCAT-2	1.35056
LT1	_CAGTCCTAGGGAACGG-2	1.33923
LT1	_CATATTCAGCTGTCTA-2	2.508
LT1	_CATATTCCATTCTTAC-2	1.3606
LT1	_CATCAAGTCAGTTTGG-2	1.03107
LT1	_CATCAAGTCTACTCAT-2	2.0146
LT1	_CATCAGACACATGTGT-2	1.18436
LT1	_CATCCACAGCCAGTAG-2	1.26285
LT1	_CATCCACTCTTGAGAC-2	1.19518
LT1	_CATCGAAAGTGGAGTC-2	1.45139
LT1	_CATCGAAGTTCTCATT-2	1.66896
LT1	_CATCGAATCGGCTTGG-2	1.07734
LT1	_CATCGGGAGAAACCTA-2	1.82808
LT1	_CATCGGGAGCTAGTGG-2	1.45844
LT1	_CATCGGGCAACACCCG-2	1.45945
LT1	_CATCGGGTCACCGTAA-2	1.08196
LT1	_CATGACAAGTAGATGT-2	1.48376
LT1	_CATGACACACTGCCAG-2	1.32771
LT1	_CATGACATCAGTTGAC-2	0.925908
LT1	_CATGCCTAGAGATGAG-2	1.19277
LT1	_CATGCCTTCCCAAGTA-2	1.4093
LT1	_CATGCCTTCGGTGTCG-2	1.01152
LT1	_CATGGCGAGATGCCAG-2	1.37181
LT1	_CATGGCGGTCGGGTCT-2	1.25653
LT1	_CCAATCCGTTAGTGGG-2	1.70963
LT1	_CCACCTAGTTCCGTCT-2	1.43023
LT1	_CCACGGAGTCGTCTTC-2	1.15437
LT1	_CCACGGATCATAACCG-2	1.04941
LT1	_CCACTACTCTGGTTCC-2	1.4086
LT1	_CCAGCGAAGCCATCGC-2	1.41024
LT1	_CCAGCGACAGCTCCGA-2	1.26395
LT1	_CCATGTCCAATGGAGC-2	1.74676
LT1	_CCATTCGAGCCCAGCT-2	1.02114
LT1	_CCATTCGAGGTGATTA-2	0.678621
LT1	_CCATTCGAGTAGCGGT-2	1.46327
LT1	_CCCAATCCATCTGGTA-2	1.34309
LT1	_CCCATACTCTTAGCCC-2	1.67352
LT1	_CCCTCCTAGATGTCGG-2	0.906562
LT1	_CCCTCCTAGGTGACCA-2	0.874315
LT1	_CCCTCCTGTGACTACT-2	1.63721
LT1	_CCCTCCTGTGTTTGTG-2	1.40977
LT1	_CCCTCCTGTTTGTTTC-2	0.892716
LT1	_CCCTCCTTCCAGATCA-2	1.6899
LT1	_CCGGGATAGCTGCGAA-2	1.30631
LT1	_CCGGGATGTTGAGGTG-2	2.00093
LT1	_CCGGTAGAGAAACCAT-2	1.50548
LT1	_CCGGTAGAGAGCTATA-2	1.56459
LT1	_CCGGTAGAGTGGTCCC-2	0.902099
LT1	_CCGGTAGCAAAGGAAG-2	1.12615
LT1	_CCGGTAGGTCGCCATG-2	1.44566
LT1	_CCGGTAGGTCTAGCCG-2	1.12742
LT1	_CCGGTAGGTCTCCACT-2	1.34006
LT1	_CCGTACTAGTCAAGCG-2	1.52599
LT1	_CCGTACTAGTGTTAGA-2	1.1413
LT1	_CCGTACTGTCAACATC-2	1.55539
LT1	_CCGTACTTCTAACTGG-2	1.45139
LT1	_CCGTTCAAGCTACCGC-2	1.3717
LT1	_CCGTTCAAGTGTCCCG-2	1.24355
LT1	_CCGTTCACATGCCCGA-2	1.77875
LT1	_CCGTTCAGTACAGCAG-2	1.88931
LT1	_CCTAAAGAGATGAGAG-2	1.27928
LT1	_CCTAAAGTCAGTGTTG-2	1.84448
LT1	_CCTACACAGCTAACTC-2	1.70336
LT1	_CCTACACTCGACCAGC-2	1.55864
LT1	_CCTACCAAGCAACGGT-2	1.3619
LT1	_CCTACCAAGGGAGTAA-2	1.23814
LT1	_CCTACCACACATAACC-2	1.23657
LT1	_CCTACCATCATAGCAC-2	1.86563
LT1	_CCTACCATCCTGTACC-2	2.13786
LT1	_CCTAGCTCAATCCGAT-2	1.22814
LT1	_CCTAGCTTCATGCATG-2	0.704022
LT1	_CCTATTAAGTTTAGGA-2	1.65273
LT1	_CCTATTATCAAACAAG-2	1.52402
LT1	_CCTATTATCTATCGCC-2	1.42397
LT1	_CCTCAGTAGCCACTAT-2	1.30788
LT1	_CCTCAGTAGGCTCAGA-2	1.68326
LT1	_CCTCAGTCATGACGGA-2	1.04966
LT1	_CCTCTGACAAAGGTGC-2	1.09542
LT1	_CCTCTGAGTAGAGGAA-2	1.35162
LT1	_CCTTACGAGGGTATCG-2	1.43265
LT1	_CCTTACGAGGTCATCT-2	1.17345
LT1	_CCTTACGGTAGCTCCG-2	1.05609
LT1	_CCTTACGGTATCAGTC-2	1.09436
LT1	_CCTTACGGTCGACTAT-2	0.851819
LT1	_CCTTCCCAGCAGACTG-2	1.52178
LT1	_CCTTCCCTCGTAGGTT-2	1.29043
LT1	_CCTTCGAAGCACACAG-2	1.41683
LT1	_CCTTCGAGTCTCTTTA-2	0.599359
LT1	_CCTTCGATCGCCTGTT-2	0.960462
LT1	_CCTTTCTAGTGCTGCC-2	1.16156
LT1	_CCTTTCTGTAAGGGCT-2	0.858187
LT1	_CGAACATTCGGAAATA-2	1.30592
LT1	_CGAATGTGTCCCTTGT-2	1.02279
LT1	_CGACCTTCATGCTGGC-2	1.10994
LT1	_CGACCTTGTCAAAGAT-2	2.13042
LT1	_CGACCTTTCAATCACG-2	2.08409
LT1	_CGACTTCTCATCTGCC-2	1.16231
LT1	_CGAGAAGAGGAGCGAG-2	1.48772
LT1	_CGAGCACCATGACGGA-2	2.06824
LT1	_CGAGCACTCGCGTAGC-2	1.25617
LT1	_CGAGCACTCGTCTGCT-2	1.37943
LT1	_CGAGCCACAAGCTGAG-2	1.18815
LT1	_CGAGCCAGTAAGTAGT-2	1.01961
LT1	_CGAGCCATCAGTTGAC-2	1.79615
LT1	_CGATCGGAGAAACCGC-2	2.00509
LT1	_CGATCGGGTCAAAGCG-2	1.25959
LT1	_CGATCGGGTGCCTTGG-2	1.52938
LT1	_CGATCGGTCCAAACTG-2	1.42854
LT1	_CGATGTAAGATAGTCA-2	1.54052
LT1	_CGATGTAGTACATGTC-2	1.29254
LT1	_CGATGTAGTGCTGTAT-2	0.839975
LT1	_CGATGTAGTTAAAGAC-2	1.61846
LT1	_CGATTGAGTTGAGGTG-2	1.08597
LT1	_CGATTGATCGTACCGG-2	2.11169
LT1	_CGATTGATCTGGCGTG-2	0.875375
LT1	_CGCCAAGAGGAGTAGA-2	1.15126
LT1	_CGCCAAGCAGGACGTA-2	0.99889
LT1	_CGCCAAGTCATCGCTC-2	1.612
LT1	_CGCGGTACATCTGGTA-2	1.55127
LT1	_CGCGGTAGTCTGGAGA-2	1.28096
LT1	_CGCGGTATCGTTGCCT-2	1.24514
LT1	_CGCGTTTAGACAGACC-2	0.947027
LT1	_CGCGTTTCAGCATGAG-2	1.39635
LT1	_CGCTATCGTAGGCATG-2	2.04504
LT1	_CGCTATCTCACTTACT-2	1.46123
LT1	_CGCTATCTCGCGTAGC-2	1.46942
LT1	_CGCTATCTCGGCGCAT-2	1.13153
LT1	_CGCTGGACAGCGATCC-2	1.3434
LT1	_CGCTGGACATCACGAT-2	0.925908
LT1	_CGGACACAGTGGTAGC-2	1.49546
LT1	_CGGACACGTGCCTTGG-2	1.43241
LT1	_CGGACACTCTGCGACG-2	1.20181
LT1	_CGGACGTCAGCGATCC-2	1.33221
LT1	_CGGACGTGTGCGCTTG-2	1.1079
LT1	_CGGACGTTCTGATACG-2	1.16473
LT1	_CGGACTGAGTCGATAA-2	1.97966
LT1	_CGGACTGCAAGTCTGT-2	1.05585
LT1	_CGGACTGCAGCTGGCT-2	1.09755
LT1	_CGGAGCTGTACCGCTG-2	0.851126
LT1	_CGGAGCTGTAGCCTAT-2	1.31302
LT1	_CGGAGTCCACTTAACG-2	1.22678
LT1	_CGGAGTCCATTCTTAC-2	1.46148
LT1	_CGGAGTCTCTCTTATG-2	1.30259
LT1	_CGGCTAGAGCCTTGAT-2	1.59238
LT1	_CGGGTCACATGCTGGC-2	1.69278
LT1	_CGGTTAAGTCAGATAA-2	0.825003
LT1	_CGGTTAAGTCTAGAGG-2	0.969412
LT1	_CGGTTAATCCACGTTC-2	1.93426
LT1	_CGTAGGCAGGCCCGTT-2	1.18232
LT1	_CGTAGGCGTACAGACG-2	1.19134
LT1	_CGTCACTTCCTGCCAT-2	1.05818
LT1	_CGTCAGGAGAATAGGG-2	0.875539
LT1	_CGTCAGGTCAACGCTA-2	1.84943
LT1	_CGTCAGGTCCTTCAAT-2	1.60054
LT1	_CGTCTACAGTCGTACT-2	1.29292
LT1	_CGTCTACCAATAACGA-2	1.39681
LT1	_CGTCTACCACGACTCG-2	1.50398
LT1	_CGTCTACCAGCTCGAC-2	1.12503
LT1	_CGTCTACCAGTTTACG-2	1.02531
LT1	_CGTGTAACACAACGCC-2	1.29851
LT1	_CGTGTCTCAGCTGGCT-2	0.780449
LT1	_CGTGTCTTCTAGCACA-2	1.64122
LT1	_CGTGTCTTCTATGTGG-2	1.20507
LT1	_CGTTAGAAGAGTGACC-2	1.73378
LT1	_CGTTAGAGTGGAAAGA-2	1.33799
LT1	_CGTTCTGAGAGTGAGA-2	0.732046
LT1	_CGTTCTGGTAAGAGGA-2	1.12292
LT1	_CGTTCTGTCCGTAGGC-2	1.31382
LT1	_CGTTGGGAGAAACCGC-2	1.15407
LT1	_CGTTGGGTCCAAATGC-2	2.08563
LT1	_CTAACTTCAATGAATG-2	1.4283
LT1	_CTAACTTGTCAGAGGT-2	1.24128
LT1	_CTAAGACGTCGCTTCT-2	1.10627
LT1	_CTAAGACGTTATGTGC-2	0.858422
LT1	_CTAATGGAGCTGGAAC-2	0.841024
LT1	_CTAATGGAGTGTACGG-2	1.08806
LT1	_CTAATGGGTCATATGC-2	1.35141
LT1	_CTAATGGGTTAGTGGG-2	1.2634
LT1	_CTAATGGTCCAAACAC-2	1.6088
LT1	_CTAATGGTCGACGGAA-2	1.17268
LT1	_CTACACCGTGACTCAT-2	1.18389
LT1	_CTACATTCAATGCCAT-2	1.59865
LT1	_CTACCCAAGCAATCTC-2	1.20002
LT1	_CTACCCATCATCTGCC-2	0.787597
LT1	_CTACGTCGTGACTCAT-2	0.997483
LT1	_CTACGTCGTTGCGCAC-2	1.66896
LT1	_CTACGTCTCAGCACAT-2	1.2425
LT1	_CTACGTCTCTAACTGG-2	1.41118
LT1	_CTAGAGTGTAAATACG-2	1.19014
LT1	_CTAGCCTAGGCTAGGT-2	1.31581
LT1	_CTAGCCTCAGTGGAGT-2	1.14014
LT1	_CTAGTGACATCTATGG-2	0.821205
LT1	_CTCACACGTGCCTTGG-2	1.21715
LT1	_CTCACACGTTGTCGCG-2	1.19502
LT1	_CTCACACTCTGTCTAT-2	1.67917
LT1	_CTCAGAATCAGGATCT-2	1.4211
LT1	_CTCATTAAGGCTCATT-2	1.94471
LT1	_CTCATTAGTCTCAACA-2	1.35311
LT1	_CTCGAAAGTAGGGTAC-2	1.27424
LT1	_CTCGAAAGTCAGAATA-2	1.93654
LT1	_CTCGAGGGTACCGAGA-2	1.61409
LT1	_CTCGAGGTCGCCAGCA-2	1.5545
LT1	_CTCGAGGTCGGAAACG-2	1.8082
LT1	_CTCGGAGAGGCATGGT-2	0.82862
LT1	_CTCGGGATCGTCTGAA-2	2.18313
LT1	_CTCGTACTCACGCATA-2	1.09682
LT1	_CTCGTCAAGAGATGAG-2	1.40441
LT1	_CTCGTCACATCGATGT-2	1.24725
LT1	_CTCTAATCACAGTCGC-2	1.20507
LT1	_CTCTAATCAGGTGCCT-2	1.12083
LT1	_CTCTAATGTCTAGCGC-2	1.24408
LT1	_CTCTAATTCATTTGGG-2	1.05463
LT1	_CTCTACGAGGCTCAGA-2	1.20409
LT1	_CTCTACGGTCATGCAT-2	1.71522
LT1	_CTCTGGTAGAAGATTC-2	1.37192
LT1	_CTCTGGTAGCCACGCT-2	1.43338
LT1	_CTCTGGTCACCCATTC-2	1.59113
LT1	_CTCTGGTGTGGCTCCA-2	1.1294
LT1	_CTCTGGTTCATTTGGG-2	0.789791
LT1	_CTCTGGTTCTGGAGCC-2	1.33633
LT1	_CTGAAACCAAGTAGTA-2	1.41235
LT1	_CTGAAGTAGATCGATA-2	1.26944
LT1	_CTGAAGTGTACCCAAT-2	1.04605
LT1	_CTGAAGTGTCTCCCTA-2	1.97688
LT1	_CTGATAGAGAAGGTGA-2	1.82611
LT1	_CTGATAGAGTTAGCGG-2	1.12208
LT1	_CTGATCCGTGTGTGCC-2	1.35503
LT1	_CTGATCCGTTCACCTC-2	0.836549
LT1	_CTGATCCTCGTTGACA-2	0.90665
LT1	_CTGCCTAAGACCCACC-2	1.21732
LT1	_CTGCGGACAGCAGTTT-2	1.47772
LT1	_CTGCGGAGTGCGAAAC-2	0.644427
LT1	_CTGCGGATCAGGCGAA-2	1.36951
LT1	_CTGCGGATCTGGTTCC-2	0.836549
LT1	_CTGCTGTAGAGACTAT-2	0.9478
LT1	_CTGCTGTAGGCAAAGA-2	1.16413
LT1	_CTGCTGTTCACCAGGC-2	1.57302
LT1	_CTGGTCTCAAGAGGCT-2	0.741356
LT1	_CTGGTCTTCTAACTTC-2	0.864101
LT1	_CTGTGCTAGGTGCACA-2	1.70557
LT1	_CTGTGCTTCAGTGCAT-2	2.00509
LT1	_CTGTTTAAGCCCAGCT-2	1.17608
LT1	_CTGTTTAAGTCCTCCT-2	1.47864
LT1	_CTGTTTATCCTAAGTG-2	1.42661
LT1	_CTGTTTATCTGAGTGT-2	1.04605
LT1	_CTTAACTCACTTAAGC-2	1.24867
LT1	_CTTAACTGTTATCACG-2	0.891272
LT1	_CTTACCGAGTAAGTAC-2	1.35183
LT1	_CTTACCGCATCGGTTA-2	1.78512
LT1	_CTTACCGCATGAACCT-2	1.91034
LT1	_CTTACCGGTGATGCCC-2	1.42469
LT1	_CTTAGGAAGGTGATTA-2	1.67846
LT1	_CTTAGGACACAGGCCT-2	1.31441
LT1	_CTTAGGAGTCTAGCCG-2	1.18594
LT1	_CTTAGGATCAACACTG-2	1.65273
LT1	_CTTCTCTTCAGGATCT-2	1.59207
LT1	_CTTCTCTTCTGCGACG-2	1.35931
LT1	_CTTGGCTAGCAGATCG-2	1.59176
LT1	_CTTGGCTTCCGAATGT-2	1.4827
LT1	_CTTTGCGAGCTGAACG-2	1.3384
LT1	_CTTTGCGCATTAGCCA-2	1.25116
LT1	_CTTTGCGTCCACGTGG-2	1.01019
LT1	_GAAACTCGTAAGTTCC-2	2.04446
LT1	_GAAACTCGTTCGCTAA-2	1.04437
LT1	_GAAATGAAGTGTCCAT-2	1.19166
LT1	_GAAATGACAGTAAGCG-2	1.30847
LT1	_GAAATGAGTACGAAAT-2	0.932305
LT1	_GAACATCGTAACGACG-2	1.28077
LT1	_GAACATCTCAAGATCC-2	2.01997
LT1	_GAACCTAAGATATGGT-2	1.84202
LT1	_GAACGGAGTAGCGCAA-2	0.644685
LT1	_GAACGGATCTTGCCGT-2	1.52262
LT1	_GAAGCAGCATACTACG-2	1.51399
LT1	_GAAGCAGTCATTCACT-2	1.98913
LT1	_GAATAAGAGTGGACGT-2	1.95661
LT1	_GAATAAGGTTCAGTAC-2	1.22559
LT1	_GAATAAGTCTTGTTTG-2	1.37214
LT1	_GAATGAAGTGGGTATG-2	1.18752
LT1	_GAATGAAGTGTCAATC-2	1.22968
LT1	_GACACGCAGGACTGGT-2	1.3893
LT1	_GACACGCTCAGTTGAC-2	1.15185
LT1	_GACAGAGCAAGTCTGT-2	1.22034
LT1	_GACAGAGGTAACGTTC-2	0.993236
LT1	_GACCAATGTCATATCG-2	1.35931
LT1	_GACCTGGCAGCCTGTG-2	1.50712
LT1	_GACCTGGGTCACCTAA-2	1.62138
LT1	_GACCTGGTCTTGCAAG-2	2.09589
LT1	_GACGCGTAGTCTCGGC-2	1.35695
LT1	_GACGCGTGTAAACGCG-2	1.74813
LT1	_GACGGCTTCATAACCG-2	1.48746
LT1	_GACGTGCAGAGTTGGC-2	2.11553
LT1	_GACGTGCGTAAATGAC-2	1.33241
LT1	_GACGTGCTCCATGAAC-2	1.1578
LT1	_GACGTTACAGCTGCAC-2	1.49681
LT1	_GACGTTACAGTTCCCT-2	1.42878
LT1	_GACGTTAGTCTAAACC-2	1.80246
LT1	_GACGTTAGTGAGGGAG-2	1.57803
LT1	_GACGTTATCACATAGC-2	1.46072
LT1	_GACGTTATCTAAGCCA-2	1.87235
LT1	_GACGTTATCTTCCTTC-2	1.383
LT1	_GACTAACAGAATTGTG-2	1.13682
LT1	_GACTAACGTGAGGCTA-2	1.5834
LT1	_GACTACAGTTGTTTGG-2	1.35375
LT1	_GACTACATCTACCAGA-2	0.690359
LT1	_GACTGCGGTAAGTAGT-2	1.30045
LT1	_GACTGCGGTGAGTGAC-2	0.752695
LT1	_GACTGCGGTGGTCTCG-2	0.733168
LT1	_GACTGCGGTGTAAGTA-2	0.833815
LT1	_GAGCAGAAGCAATCTC-2	1.90302
LT1	_GAGCAGAGTCTTTCAT-2	1.21382
LT1	_GAGCAGATCTAGAGTC-2	1.28691
LT1	_GAGGTGAAGCAGCGTA-2	1.47929
LT1	_GAGTCCGCAAAGGTGC-2	0.995328
LT1	_GAGTCCGCAGAGCCAA-2	1.41778
LT1	_GAGTCCGTCCACGACG-2	0.941079
LT1	_GAGTCCGTCTTTACAC-2	1.49038
LT1	_GATCAGTAGACGCAAC-2	1.95557
LT1	_GATCAGTAGACTCGGA-2	1.71186
LT1	_GATCAGTGTAAGTGGC-2	1.13167
LT1	_GATCAGTGTAAGTTCC-2	1.78616
LT1	_GATCAGTTCAGCGATT-2	0.82659
LT1	_GATCAGTTCTTGTATC-2	1.38772
LT1	_GATCGATCACTCGACG-2	1.10169
LT1	_GATCGATCATAAAGGT-2	1.20507
LT1	_GATCGATCATGAGCGA-2	1.1294
LT1	_GATCGCGAGTTGCAGG-2	1.71149
LT1	_GATCGCGCAGACAGGT-2	1.63421
LT1	_GATCGCGTCACGATGT-2	1.31025
LT1	_GATCGTAGTAACGCGA-2	0.996512
LT1	_GATCGTATCAACGAAA-2	1.0878
LT1	_GATCTAGCAATCTGCA-2	1.1239
LT1	_GATCTAGGTCTTCGTC-2	1.48481
LT1	_GATCTAGGTTACGCGC-2	1.42349
LT1	_GATCTAGTCACCGGGT-2	1.03809
LT1	_GATGAAAAGTGGGTTG-2	1.03469
LT1	_GATGAAACACGAGGTA-2	1.3619
LT1	_GATGAAACAGAGTGTG-2	0.916891
LT1	_GATGAAACATAACCTG-2	1.29234
LT1	_GATGAAACATGGTCTA-2	1.52487
LT1	_GATGAAATCAGAGACG-2	1.41612
LT1	_GATGAGGAGTTTGCGT-2	1.19614
LT1	_GATGAGGCATCGGACC-2	1.10708
LT1	_GATGAGGGTCTAGAGG-2	0.427611
LT1	_GATGCTAAGTGTTGAA-2	1.08455
LT1	_GATGCTACAGGATTGG-2	1.29503
LT1	_GATTCAGCAAATTGCC-2	1.53794
LT1	_GATTCAGTCGTTACGA-2	1.36863
LT1	_GCAAACTAGCTCAACT-2	0.955315
LT1	_GCAAACTAGGCACATG-2	1.31223
LT1	_GCAAACTGTCTGGAGA-2	1.27184
LT1	_GCAAACTGTGAGGGTT-2	2.10977
LT1	_GCAATCAGTTACAGAA-2	1.68882
LT1	_GCAATCATCCGCGTTT-2	1.41071
LT1	_GCAATCATCTCTGCTG-2	1.3893
LT1	_GCACATAAGTCAAGCG-2	1.43387
LT1	_GCACATACAATCTACG-2	1.36841
LT1	_GCACATAGTATAATGG-2	1.35888
LT1	_GCACTCTGTTCAGGCC-2	2.37547
LT1	_GCAGCCAGTGAGGCTA-2	1.99423
LT1	_GCAGCCATCAACACCA-2	0.70625
LT1	_GCAGCCATCGACAGCC-2	1.85441
LT1	_GCAGCCATCTGGGCCA-2	0.88479
LT1	_GCAGTTACACGGCTAC-2	1.0839
LT1	_GCAGTTAGTCATGCAT-2	1.2469
LT1	_GCATACAAGATCCCGC-2	1.25169
LT1	_GCATACACATTCTTAC-2	1.0341
LT1	_GCATGATCAAGTCTAC-2	2.0395
LT1	_GCATGATGTATAGGGC-2	1.36537
LT1	_GCATGATGTCACCTAA-2	1.48034
LT1	_GCATGCGGTTTAGGAA-2	1.22542
LT1	_GCATGTAAGGGTGTTG-2	1.15229
LT1	_GCATGTATCACCACCT-2	1.27184
LT1	_GCCTCTACATCTACGA-2	1.34277
LT1	_GCCTCTAGTAGGGACT-2	1.23088
LT1	_GCGACCAAGCACCGCT-2	2.04915
LT1	_GCGACCACACTTACGA-2	1.07454
LT1	_GCGACCACATGGTCAT-2	1.36689
LT1	_GCGACCAGTAGTACCT-2	1.26068
LT1	_GCGACCAGTGATGATA-2	1.53407
LT1	_GCGAGAAAGGTAAACT-2	1.89698
LT1	_GCGAGAACAAGCGCTC-2	2.02395
LT1	_GCGAGAAGTGGAAAGA-2	1.8418
LT1	_GCGCAACAGTGGACGT-2	1.09741
LT1	_GCGCAACTCAACACAC-2	1.39544
LT1	_GCGCCAAGTCACTTCC-2	1.39681
LT1	_GCGCGATAGTGTCCAT-2	2.30877
LT1	_GCGCGATCAGGGCATA-2	1.4211
LT1	_GCGCGATGTAAGGATT-2	1.37566
LT1	_GCGGGTTAGAAGGTGA-2	0.583902
LT1	_GCGGGTTAGGTACTCT-2	0.696413
LT1	_GCGGGTTCAGCGATCC-2	0.680299
LT1	_GCGGGTTTCTGTCTAT-2	1.19054
LT1	_GCTCCTAAGACCACGA-2	1.2278
LT1	_GCTCCTACAGCTGTAT-2	1.09463
LT1	_GCTCCTAGTATCTGCA-2	1.16428
LT1	_GCTCCTATCTACGAGT-2	2.09902
LT1	_GCTCTGTCAGGGTACA-2	1.71709
LT1	_GCTGCGAAGCTGCGAA-2	1.29967
LT1	_GCTGCGAAGTGGAGAA-2	2.5975
LT1	_GCTGCGACACTCAGGC-2	1.17997
LT1	_GCTGCGAGTAAAGGAG-2	1.41282
LT1	_GCTGCGAGTCTAGTGT-2	1.52712
LT1	_GCTGCTTAGGTACTCT-2	1.06974
LT1	_GCTGGGTCAATCTACG-2	0.748679
LT1	_GCTGGGTCAATGAATG-2	1.18279
LT1	_GCTGGGTTCAAGCCTA-2	1.19134
LT1	_GCTTCCATCCCTGACT-2	1.8012
LT1	_GCTTCCATCGGCTTGG-2	1.18484
LT1	_GCTTGAACAAGTTGTC-2	1.48985
LT1	_GCTTGAATCATCTGCC-2	1.36385
LT1	_GCTTGAATCTGCCAGG-2	1.2105
LT1	_GGAACTTAGGGAAACA-2	1.4625
LT1	_GGAACTTTCCACGTGG-2	1.159
LT1	_GGAATAAAGAAGGACA-2	1.83868
LT1	_GGAATAAAGACTAAGT-2	1.19197
LT1	_GGAATAAAGCGAGAAA-2	0.942224
LT1	_GGAATAATCACGCATA-2	1.60976
LT1	_GGACAAGAGGGAGTAA-2	1.80692
LT1	_GGACAAGCACAAGTAA-2	1.05353
LT1	_GGACAAGTCCAGTAGT-2	1.62991
LT1	_GGACAGACAGATCTGT-2	1.20655
LT1	_GGACAGACAGGAATCG-2	1.4864
LT1	_GGACATTCAAGCGTAG-2	0.963158
LT1	_GGACATTCACTGTCGG-2	0.916171
LT1	_GGACATTTCACAATGC-2	1.76297
LT1	_GGACATTTCAGTTCGA-2	1.62859
LT1	_GGACATTTCCTCCTAG-2	1.57393
LT1	_GGACGTCAGAATGTGT-2	1.16035
LT1	_GGACGTCAGATATGGT-2	1.32649
LT1	_GGACGTCCATTCTCAT-2	1.2036
LT1	_GGAGCAATCACATGCA-2	1.01848
LT1	_GGAGCAATCATGCTCC-2	1.67563
LT1	_GGATGTTCAAACAACA-2	0.917703
LT1	_GGATGTTGTGAAATCA-2	1.20409
LT1	_GGATGTTTCACCAGGC-2	1.90863
LT1	_GGATTACAGCTGGAAC-2	1.22102
LT1	_GGATTACGTCTAGTCA-2	1.50767
LT1	_GGATTACGTGACCAAG-2	1.37434
LT1	_GGCAATTCATAGGATA-2	2.06763
LT1	_GGCCGATAGTACTTGC-2	1.05597
LT1	_GGCCGATGTCTTGCGG-2	1.12447
LT1	_GGCCGATTCGCTAGCG-2	1.34006
LT1	_GGCGACTCAATGGAGC-2	1.67053
LT1	_GGCGACTTCCAAACAC-2	1.3067
LT1	_GGCGACTTCCTATGTT-2	1.50113
LT1	_GGCGTGTTCTCTGCTG-2	0.547741
LT1	_GGCTCGAAGTGAATTG-2	1.49065
LT1	_GGCTCGACAGACGTAG-2	1.51206
LT1	_GGCTCGAGTAAGTAGT-2	1.41873
LT1	_GGCTCGATCTGTTTGT-2	1.37966
LT1	_GGCTGGTAGTCCGTAT-2	0.761835
LT1	_GGCTGGTGTTGCTCCT-2	1.28379
LT1	_GGCTGGTTCGACCAGC-2	1.82002
LT1	_GGGAATGAGTCAAGGC-2	1.7951
LT1	_GGGAATGCAGTCAGCC-2	1.41047
LT1	_GGGAATGGTTGCGTTA-2	0.830733
LT1	_GGGACCTGTGTGAAAT-2	1.05074
LT1	_GGGAGATAGTGTACCT-2	1.25599
LT1	_GGGAGATGTATCACCA-2	0.981872
LT1	_GGGAGATGTCAAACTC-2	1.40164
LT1	_GGGAGATGTGTCAATC-2	1.74656
LT1	_GGGAGATTCAGGCGAA-2	1.45314
LT1	_GGGAGATTCTGGTATG-2	1.29542
LT1	_GGGATGAAGGGATCTG-2	0.945003
LT1	_GGGATGAGTGGCCCTA-2	0.930162
LT1	_GGGATGAGTGGCTCCA-2	2.09277
LT1	_GGGCACTCAGTAAGAT-2	1.27257
LT1	_GGGCACTGTGCAGGTA-2	0.823207
LT1	_GGGCACTTCCAGATCA-2	1.1486
LT1	_GGGCATCAGCAGACTG-2	1.64324
LT1	_GGGCATCAGTCTCAAC-2	1.76759
LT1	_GGGCATCCATGGGACA-2	1.30513
LT1	_GGGTCTGGTGATGTGG-2	1.2326
LT1	_GGGTCTGTCCTTGGTC-2	2.14649
LT1	_GGGTTGCAGTTTAGGA-2	0.901056
LT1	_GGTATTGAGGTAGCTG-2	1.1593
LT1	_GGTATTGCAATCCGAT-2	1.54225
LT1	_GGTGAAGAGAGCTATA-2	1.14348
LT1	_GGTGAAGAGCTCCTCT-2	2.58361
LT1	_GGTGAAGGTGCGAAAC-2	1.12672
LT1	_GGTGAAGTCAATCTCT-2	1.52995
LT1	_GGTGAAGTCCTTTCTC-2	1.76438
LT1	_GGTGCGTAGATCACGG-2	1.05499
LT1	_GGTGCGTCATGCCTTC-2	1.19856
LT1	_GGTGTTAAGTTACCCA-2	1.07747
LT1	_GGTGTTAGTCAGAAGC-2	1.30887
LT1	_GTAACGTAGAAACCTA-2	0.58768
LT1	_GTAACGTAGATGCCAG-2	1.46174
LT1	_GTAACGTGTTACGTCA-2	1.44146
LT1	_GTAACGTTCAGGTTCA-2	1.84403
LT1	_GTACTCCAGCTAGTCT-2	1.23814
LT1	_GTACTCCGTGCACGAA-2	0.878737
LT1	_GTACTCCTCATGTCCC-2	0.911963
LT1	_GTACTTTAGTTGAGTA-2	1.12813
LT1	_GTACTTTCAACGATGG-2	1.65375
LT1	_GTACTTTGTCTGCAAT-2	1.11254
LT1	_GTAGGCCGTAAGTGGC-2	1.75799
LT1	_GTAGTCAGTCTAAAGA-2	0.935304
[truncated: 43,621 more rows]

## Sheet: Sheet2
cel	l	expression
RT1	_AAACCTGAGTACGCGA-1	1.42733
RT1	_AAACCTGTCACGATGT-1	1.25815
RT1	_AAACCTGTCCACTGGG-1	1.95297
RT1	_AAACGGGAGAATAGGG-1	2.31533
RT1	_AAACGGGAGCCGGTAA-1	2.74809
RT1	_AAACGGGAGGGATGGG-1	2.5776
RT1	_AAACGGGCAAAGGCGT-1	2.38795
RT1	_AAACGGGCAATGGAGC-1	1.32102
RT1	_AAACGGGCACGCCAGT-1	1.9101
RT1	_AAACGGGTCCTGCCAT-1	1.41141
RT1	_AAAGATGAGAGGTTGC-1	2.14693
RT1	_AAAGATGGTTAAGGGC-1	1.36276
RT1	_AAAGATGGTTATTCTC-1	2.65949
RT1	_AAAGATGTCGCCAAAT-1	2.65436
RT1	_AAAGATGTCTGTTGAG-1	2.30268
RT1	_AAAGCAAAGGAATCGC-1	1.12573
RT1	_AAAGCAACAGCTCGCA-1	2.06793
RT1	_AAAGCAATCATGGTCA-1	1.39888
RT1	_AAAGTAGAGGGATACC-1	2.48769
RT1	_AAAGTAGCAGCCACCA-1	1.92695
RT1	_AAAGTAGCAGTGGAGT-1	1.86771
RT1	_AAATGCCAGAGGTTAT-1	1.39475
RT1	_AAATGCCAGTACATGA-1	1.05793
RT1	_AAATGCCGTAACGACG-1	1.8099
RT1	_AAATGCCTCGCCTGAG-1	1.75839
RT1	_AAATGCCTCTGGCGAC-1	1.9232
RT1	_AAATGCCTCTTGTATC-1	1.53279
RT1	_AACACGTAGATATGGT-1	1.74832
RT1	_AACACGTAGTTGTCGT-1	2.2616
RT1	_AACACGTCAAATCCGT-1	2.40222
RT1	_AACACGTCAAGCGTAG-1	1.75363
RT1	_AACACGTCACCGTTGG-1	2.91078
RT1	_AACACGTCAGGGTTAG-1	1.93832
RT1	_AACACGTCATTCTTAC-1	2.08904
RT1	_AACACGTTCATACGGT-1	2.17272
RT1	_AACACGTTCTCTGAGA-1	1.53023
RT1	_AACCATGAGACTAGAT-1	1.50548
RT1	_AACCATGAGTCGAGTG-1	1.89122
RT1	_AACCATGCAGCTCCGA-1	1.1596
RT1	_AACCATGCAGGTCCAC-1	1.56072
RT1	_AACCATGGTACCCAAT-1	1.96132
RT1	_AACCGCGAGACAATAC-1	2.77282
RT1	_AACCGCGCAACTGCTA-1	1.27984
RT1	_AACCGCGTCCGAACGC-1	1.23105
RT1	_AACCGCGTCGTCTGCT-1	2.49821
RT1	_AACCGCGTCTTCCTTC-1	1.98777
RT1	_AACGTTGAGGTAGCCA-1	1.76799
RT1	_AACGTTGAGTGGAGTC-1	1.84988
RT1	_AACGTTGCAGTAGAGC-1	2.03514
RT1	_AACGTTGCATTGGCGC-1	1.5291
RT1	_AACGTTGGTCTGCGGT-1	1.59676
RT1	_AACGTTGTCCACGACG-1	1.44839
RT1	_AACGTTGTCCTAGAAC-1	1.82458
RT1	_AACGTTGTCGTCCAGG-1	1.80501
RT1	_AACTCAGAGGGAACGG-1	2.21545
RT1	_AACTCAGAGGGTCGAT-1	2.50852
RT1	_AACTCAGCAATGTAAG-1	1.55598
RT1	_AACTCAGCACACCGAC-1	0.927198
RT1	_AACTCAGCACGGCTAC-1	1.79176
RT1	_AACTCAGCAGTGACAG-1	1.50657
RT1	_AACTCAGGTCTGCAAT-1	1.7036
RT1	_AACTCCCAGTTACGGG-1	2.18523
RT1	_AACTCCCAGTTGTCGT-1	2.78344
RT1	_AACTCCCCATTAACCG-1	2.28663
RT1	_AACTCCCCATTCACTT-1	2.98672
RT1	_AACTCCCGTCCATCCT-1	1.37655
RT1	_AACTCCCGTTAGAACA-1	2.974
RT1	_AACTCCCGTTCGTGAT-1	1.50412
RT1	_AACTCCCTCTGCAGTA-1	2.43081
RT1	_AACTCTTGTATCAGTC-1	3.03254
RT1	_AACTCTTGTCATCCCT-1	2.06492
RT1	_AACTGGTAGCACCGCT-1	2.21958
RT1	_AACTGGTAGTAGATGT-1	2.5776
RT1	_AACTGGTCAAGCTGTT-1	2.0743
RT1	_AACTGGTGTACTTGAC-1	1.83292
RT1	_AACTGGTGTAGCACGA-1	2.05774
RT1	_AACTGGTGTCTTCAAG-1	1.91526
RT1	_AACTGGTTCAATCACG-1	1.39819
RT1	_AACTGGTTCACTCCTG-1	1.48165
RT1	_AACTGGTTCCGCATCT-1	0.985962
RT1	_AACTGGTTCTCGCTTG-1	2.01067
RT1	_AACTTTCAGAGAGCTC-1	3.44274
RT1	_AACTTTCCACGCGAAA-1	1.37611
RT1	_AACTTTCCACGGTAAG-1	2.27168
RT1	_AACTTTCCATATACGC-1	1.58063
RT1	_AACTTTCCATTGTGCA-1	2.04563
RT1	_AACTTTCGTAAGTGGC-1	2.01968
RT1	_AACTTTCGTAGCGATG-1	0.958971
RT1	_AACTTTCTCCGCGGTA-1	2.14338
RT1	_AACTTTCTCGCCTGTT-1	1.89698
RT1	_AAGACCTAGAGTAATC-1	1.20589
RT1	_AAGACCTAGATGTGTA-1	1.33633
RT1	_AAGACCTAGCTAACAA-1	1.83801
RT1	_AAGACCTAGTTGTAGA-1	1.95142
RT1	_AAGACCTGTAAAGGAG-1	1.91157
RT1	_AAGACCTGTACGAAAT-1	2.29261
RT1	_AAGACCTTCACTCTTA-1	1.81176
RT1	_AAGCCGCCACTGCCAG-1	1.47538
RT1	_AAGCCGCCATGCAATC-1	1.20868
RT1	_AAGCCGCGTTGGTTTG-1	2.14294
RT1	_AAGCCGCTCTGTTGAG-1	2.16962
RT1	_AAGGAGCCACTCAGGC-1	1.83779
RT1	_AAGGAGCTCATGCAAC-1	2.40063
RT1	_AAGGAGCTCCTCGCAT-1	1.89361
RT1	_AAGGCAGGTGGTCCGT-1	1.2735
RT1	_AAGGCAGTCTTAGAGC-1	1.31961
RT1	_AAGGTTCGTGATGATA-1	2.56921
RT1	_AAGGTTCTCAGCGACC-1	3.60108
RT1	_AAGGTTCTCCCTAATT-1	1.8576
RT1	_AAGTCTGAGCGTGAGT-1	2.18313
RT1	_AAGTCTGCACGCATCG-1	1.88741
RT1	_AAGTCTGGTGCAGGTA-1	1.81915
RT1	_AAGTCTGTCTGGCGTG-1	2.88222
RT1	_AAGTCTGTCTTGACGA-1	2.03457
RT1	_AATCCAGAGTCTTGCA-1	1.82023
RT1	_AATCCAGCACATGACT-1	2.08163
RT1	_AATCCAGCAGACGCCT-1	2.72292
RT1	_AATCCAGCATCCCACT-1	1.8031
RT1	_AATCCAGGTGGGTATG-1	1.32264
RT1	_AATCGGTCAGTTCATG-1	1.99624
RT1	_AATCGGTGTACAGTGG-1	2.45869
RT1	_AATCGGTTCGGTCTAA-1	2.26122
RT1	_ACACCAACAACTTGAC-1	2.54723
RT1	_ACACCAATCTCGCATC-1	2.02967
RT1	_ACACCCTAGGCATTGG-1	1.54573
RT1	_ACACCCTCAAACAACA-1	1.58033
RT1	_ACACCCTCATGTTCCC-1	1.47045
RT1	_ACACCCTCATGTTGAC-1	1.58094
RT1	_ACACCCTGTGCCTGTG-1	1.64729
RT1	_ACACCGGAGACACGAC-1	1.159
RT1	_ACACCGGAGGACAGCT-1	2.43318
RT1	_ACACCGGCAACTTGAC-1	1.30396
RT1	_ACACCGGCAAGCCGCT-1	1.95609
RT1	_ACACCGGCAGGGTTAG-1	1.33221
RT1	_ACACCGGCAGGTCCAC-1	1.92896
RT1	_ACACCGGGTCAGAATA-1	2.06824
RT1	_ACACCGGGTCCGCTGA-1	1.6627
RT1	_ACACCGGGTCTTGATG-1	2.05923
RT1	_ACACTGATCACAGTAC-1	2.52492
RT1	_ACACTGATCACTTACT-1	2.47199
RT1	_ACACTGATCAGCACAT-1	1.50059
RT1	_ACAGCCGCACGACGAA-1	1.41518
RT1	_ACAGCCGCATGTCGAT-1	1.94625
RT1	_ACAGCCGGTGGCGAAT-1	2.08471
RT1	_ACAGCCGTCAACCAAC-1	2.11382
RT1	_ACAGCCGTCTGGTATG-1	1.27165
RT1	_ACAGCTAAGATCTGCT-1	1.85532
RT1	_ACAGCTAAGCCCTAAT-1	1.32365
RT1	_ACAGCTAAGGCTAGAC-1	2.47947
RT1	_ACAGCTACACTGAAGG-1	1.07952
RT1	_ACAGCTATCTTAGCCC-1	1.89409
RT1	_ACAGCTATCTTCGAGA-1	2.27716
RT1	_ACATACGTCAGCTGGC-1	3.02941
RT1	_ACATCAGCAGGCTCAC-1	1.20295
RT1	_ACATCAGGTATATCCG-1	1.4422
RT1	_ACATGGTAGAGACTAT-1	1.50303
RT1	_ACATGGTAGCCACTAT-1	1.32791
RT1	_ACATGGTCACCGAATT-1	1.92745
RT1	_ACATGGTGTTTACTCT-1	1.95038
RT1	_ACATGGTTCATAACCG-1	1.39339
RT1	_ACCAGTAAGCTTATCG-1	2.00342
RT1	_ACCAGTAAGGTGCTTT-1	1.8338
RT1	_ACCCACTCACAGCGTC-1	2.27012
RT1	_ACCCACTCACTGTTAG-1	2.09214
RT1	_ACCCACTGTACATCCA-1	1.70226
RT1	_ACCGTAATCAGAGGTG-1	2.39972
RT1	_ACCTTTAAGACAGAGA-1	2.06102
RT1	_ACCTTTAAGCGAGAAA-1	2.15364
RT1	_ACCTTTAAGCGCTTAT-1	1.9759
RT1	_ACCTTTAAGGTGCTTT-1	1.50357
RT1	_ACCTTTAGTAACGCGA-1	1.25671
RT1	_ACCTTTAGTATGGTTC-1	2.4052
RT1	_ACCTTTAGTCAATACC-1	2.18278
RT1	_ACCTTTAGTGGCTCCA-1	1.12926
RT1	_ACGAGCCAGGTGCACA-1	1.23553
RT1	_ACGAGCCGTCACTTCC-1	1.82502
RT1	_ACGAGCCGTGATGTCT-1	1.73647
RT1	_ACGAGCCTCAAACCAC-1	2.24032
RT1	_ACGAGGAAGAGGTTGC-1	2.24559
RT1	_ACGAGGAAGGGAGTAA-1	1.45039
RT1	_ACGAGGACAATCTACG-1	1.61555
RT1	_ACGAGGACACAACGCC-1	1.85441
RT1	_ACGAGGACATTCTTAC-1	1.45793
RT1	_ACGAGGATCAGTCAGT-1	2.15972
RT1	_ACGATACCACCGAAAG-1	1.82023
RT1	_ACGATACCACTAAGTC-1	1.4648
RT1	_ACGATACGTTGGACCC-1	1.79385
RT1	_ACGATACTCGCTTGTC-1	1.93451
RT1	_ACGATGTCAGAGTGTG-1	1.48666
RT1	_ACGATGTCAGTTAACC-1	1.08741
RT1	_ACGATGTGTCCGAGTC-1	2.37636
RT1	_ACGATGTTCTGTTTGT-1	1.44318
RT1	_ACGCAGCAGGGTTCCC-1	2.69223
RT1	_ACGCAGCCATCACCCT-1	1.77937
RT1	_ACGCAGCGTTCTGTTT-1	2.16312
RT1	_ACGCCAGAGAAGCCCA-1	1.9335
RT1	_ACGCCAGAGGAGTTTA-1	1.75363
RT1	_ACGCCAGCATATGGTC-1	1.49091
RT1	_ACGCCAGGTCTCATCC-1	1.32002
RT1	_ACGCCAGGTTCGTTGA-1	1.49842
RT1	_ACGCCGACAATCAGAA-1	1.17686
RT1	_ACGCCGAGTTTGTTTC-1	2.39972
RT1	_ACGCCGATCGCCAGCA-1	2.51267
RT1	_ACGCCGATCTTCGGTC-1	1.16398
RT1	_ACGGAGAAGGCATGTG-1	2.50266
RT1	_ACGGAGACACCGGAAA-1	2.34421
RT1	_ACGGAGATCGAATGCT-1	1.6483
RT1	_ACGGAGATCGCGATCG-1	2.08842
RT1	_ACGGAGATCTGCGGCA-1	2.43555
RT1	_ACGGCCAAGAATTGTG-1	2.00648
RT1	_ACGGCCAAGGACGAAA-1	1.61104
RT1	_ACGGCCAGTGCTAGCC-1	2.62141
RT1	_ACGGCCAGTTGGTAAA-1	1.291
RT1	_ACGGCCATCAGAGCTT-1	2.30349
RT1	_ACGGGCTAGAACAACT-1	1.98913
RT1	_ACGGGCTAGACTACAA-1	1.59943
RT1	_ACGGGCTCAGTACACT-1	1.24779
RT1	_ACGGGCTCAGTGGGAT-1	1.99624
RT1	_ACGGGCTTCAATACCG-1	1.75245
RT1	_ACGGGCTTCACATACG-1	1.3739
RT1	_ACGGGTCAGCGTCAAG-1	1.74033
RT1	_ACGGGTCCACAGGAGT-1	2.01291
RT1	_ACGGGTCTCGCCATAA-1	0.950129
RT1	_ACGTCAACAACAACCT-1	2.65887
RT1	_ACGTCAACACGAAATA-1	1.76237
RT1	_ACGTCAACATGCATGT-1	1.76398
RT1	_ACGTCAAGTCTTTCAT-1	1.32689
RT1	_ACGTCAAGTTGGTGGA-1	1.4464
RT1	_ACGTCAATCCAATGGT-1	1.49493
RT1	_ACGTCAATCCGATATG-1	2.19936
RT1	_ACTATCTAGCTGCCCA-1	1.71728
RT1	_ACTATCTAGTAATCCC-1	1.04725
RT1	_ACTATCTCACTAGTAC-1	2.16244
RT1	_ACTATCTGTAACGCGA-1	1.75482
RT1	_ACTATCTGTATAGTAG-1	1.32203
RT1	_ACTATCTGTCTCTTAT-1	1.2804
RT1	_ACTGAACCAGACGCTC-1	1.83468
RT1	_ACTGAACCATACGCCG-1	1.90619
RT1	_ACTGAACCATCAGTAC-1	2.9793
RT1	_ACTGAACGTTCTGAAC-1	1.70483
RT1	_ACTGAACTCCCAAGTA-1	1.91798
RT1	_ACTGAACTCTGGCGTG-1	1.45289
RT1	_ACTGAGTAGAATAGGG-1	1.9924
RT1	_ACTGAGTCATGTTGAC-1	1.80649
RT1	_ACTGAGTGTCTTGCGG-1	1.62138
RT1	_ACTGAGTTCATGTCTT-1	2.25776
RT1	_ACTGAGTTCTCAAGTG-1	1.55864
RT1	_ACTGATGAGAGTACCG-1	1.24602
RT1	_ACTGATGAGCCGTCGT-1	1.93097
RT1	_ACTGATGAGTCACGCC-1	1.68523
RT1	_ACTGCTCAGTGAAGTT-1	0.978647
RT1	_ACTGCTCTCGGTCCGA-1	1.88884
RT1	_ACTGTCCGTAACGCGA-1	1.84628
RT1	_ACTGTCCGTACTCTCC-1	1.73917
RT1	_ACTGTCCGTCATGCCG-1	1.24725
RT1	_ACTTACTAGCTGTCTA-1	1.40072
RT1	_ACTTACTAGGTGACCA-1	2.40337
RT1	_ACTTACTGTAAGTGTA-1	1.83358
RT1	_ACTTACTGTGAGGGTT-1	1.73148
RT1	_ACTTACTTCGGAGGTA-1	2.93099
RT1	_ACTTACTTCGTTGCCT-1	1.93148
RT1	_ACTTGTTAGGGTGTTG-1	1.99131
RT1	_ACTTGTTGTAAGGATT-1	1.48481
RT1	_ACTTGTTGTCCGAACC-1	1.74422
RT1	_ACTTGTTTCAGCGATT-1	3.04262
RT1	_ACTTGTTTCGCATGGC-1	1.44294
RT1	_ACTTTCAAGAATTGTG-1	1.39727
RT1	_ACTTTCACAAGCGAGT-1	2.12977
RT1	_ACTTTCAGTCTAGCCG-1	1.43435
RT1	_ACTTTCAGTGGGTCAA-1	1.99404
RT1	_ACTTTCATCTTTACGT-1	1.16686
RT1	_AGAATAGAGCGTAATA-1	2.07278
RT1	_AGAATAGAGTGCGTGA-1	2.42562
RT1	_AGAATAGGTAGCGCTC-1	2.02139
RT1	_AGAATAGGTAGCGTAG-1	1.14014
RT1	_AGAATAGGTTCCGGCA-1	2.22104
RT1	_AGAATAGGTTCTCATT-1	2.05923
RT1	_AGACGTTAGCTGCCCA-1	1.77732
RT1	_AGACGTTAGTAATCCC-1	1.159
RT1	_AGACGTTGTTCAACCA-1	1.40164
RT1	_AGACGTTGTTGCCTCT-1	1.6253
RT1	_AGACGTTGTTGTGGCC-1	2.5609
RT1	_AGACGTTTCGCCTGAG-1	2.11296
RT1	_AGACGTTTCGTTTATC-1	2.29181
RT1	_AGAGCGAAGTACTTGC-1	2.49924
RT1	_AGAGCGACAATCGGTT-1	2.82871
RT1	_AGAGCGACATACCATG-1	1.84965
RT1	_AGAGCGAGTCCTCCAT-1	1.77488
RT1	_AGAGCGAGTCGCATAT-1	2.18593
RT1	_AGAGCTTCATGAGCGA-1	2.20293
RT1	_AGAGCTTGTTCAGACT-1	1.38953
RT1	_AGAGCTTTCTCGAGTA-1	1.44318
RT1	_AGAGTGGGTATAGGTA-1	1.19598
RT1	_AGATCTGAGTAGGCCA-1	1.67881
RT1	_AGATCTGAGTGGAGAA-1	2.16482
RT1	_AGATCTGAGTGGGCTA-1	1.76719
RT1	_AGATCTGAGTGGTCCC-1	2.02309
RT1	_AGATCTGCACGAAACG-1	2.13797
RT1	_AGATCTGCAGTCACTA-1	1.94935
RT1	_AGATCTGGTCAACTGT-1	1.52515
RT1	_AGATCTGGTCCCGACA-1	2.65826
RT1	_AGATCTGGTCTTGTCC-1	1.62991
RT1	_AGATCTGTCCGAATGT-1	2.24596
RT1	_AGATCTGTCTTAGCCC-1	2.15095
RT1	_AGATTGCAGGGTCGAT-1	3.42388
RT1	_AGATTGCGTCGAATCT-1	1.97136
RT1	_AGATTGCTCTGTCTAT-1	2.04504
RT1	_AGCAGCCCACCAGGTC-1	0.9977
RT1	_AGCAGCCCAGGAATCG-1	2.38706
RT1	_AGCAGCCCATCTGGTA-1	2.5565
RT1	_AGCAGCCTCACGCGGT-1	1.78719
RT1	_AGCAGCCTCGTAGGTT-1	2.47897
RT1	_AGCATACAGTGCGATG-1	2.52035
RT1	_AGCATACCACGTAAGG-1	1.87515
RT1	_AGCATACCATTACCTT-1	2.24634
RT1	_AGCATACGTCGGCTCA-1	1.97243
RT1	_AGCATACGTGACAAAT-1	2.36143
RT1	_AGCATACGTTTGCATG-1	1.79134
RT1	_AGCATACTCCTGCCAT-1	2.39926
RT1	_AGCCTAAAGGCTCATT-1	1.50439
RT1	_AGCCTAAAGGTGATTA-1	2.26314
RT1	_AGCCTAACAGATCTGT-1	2.37326
RT1	_AGCCTAACATGTTGAC-1	2.01067
RT1	_AGCCTAAGTCTAGTCA-1	1.81548
RT1	_AGCCTAAGTGAAGGCT-1	2.62973
RT1	_AGCCTAAGTTATCGGT-1	2.55431
RT1	_AGCGGTCAGGGAGTAA-1	0.989664
RT1	_AGCGGTCAGTGTGGCA-1	1.78471
RT1	_AGCGGTCCACACGCTG-1	2.3693
RT1	_AGCGGTCCACACTGCG-1	1.42661
RT1	_AGCGGTCGTAGGCATG-1	2.26546
RT1	_AGCGGTCGTTCAGGCC-1	1.95557
RT1	_AGCGGTCGTTCGTTGA-1	1.45139
RT1	_AGCGGTCTCTTGTCAT-1	1.40674
RT1	_AGCGTATCATGCGCAC-1	2.85404
RT1	_AGCGTCGCAATGACCT-1	1.01219
RT1	_AGCTCCTAGACTCGGA-1	1.90912
RT1	_AGCTCCTGTCAATACC-1	1.72311
RT1	_AGCTCCTGTCTGCGGT-1	1.86771
RT1	_AGCTCCTGTTCCGTCT-1	2.00287
RT1	_AGCTCTCAGAAGGGTA-1	1.69787
RT1	_AGCTCTCAGCCCAGCT-1	1.49385
RT1	_AGCTCTCCACCCATTC-1	1.49735
RT1	_AGCTCTCGTCATCGGC-1	2.49821
RT1	_AGCTCTCTCAGCACAT-1	2.30918
RT1	_AGCTTGAAGCGGCTTC-1	2.34464
RT1	_AGCTTGACAGGAACGT-1	2.32208
RT1	_AGCTTGAGTCAATACC-1	1.54254
RT1	_AGCTTGATCAGTCAGT-1	2.04037
RT1	_AGCTTGATCCCAACGG-1	1.32082
RT1	_AGGCCACAGAATGTGT-1	1.86218
RT1	_AGGCCACAGCAACGGT-1	1.26285
RT1	_AGGCCACGTCCATGAT-1	2.44897
RT1	_AGGCCACTCATCGGAT-1	1.9252
RT1	_AGGCCACTCATGTGGT-1	1.14538
RT1	_AGGCCGTCAGCCTGTG-1	1.57514
RT1	_AGGCCGTCATCATCCC-1	2.10154
RT1	_AGGCCGTGTAACGACG-1	1.375
RT1	_AGGCCGTTCCGTCAAA-1	1.50493
RT1	_AGGGAGTAGATGAGAG-1	2.24408
RT1	_AGGGAGTAGATGGGTC-1	2.28267
RT1	_AGGGAGTAGTGGACGT-1	2.1436
RT1	_AGGGATGAGGCTAGAC-1	2.32401
RT1	_AGGGATGTCCAAGCCG-1	2.06914
RT1	_AGGGATGTCTTGCAAG-1	2.02309
RT1	_AGGGTGACATAAAGGT-1	1.48191
RT1	_AGGGTGAGTTCTGGTA-1	2.4365
RT1	_AGGTCATCATCACGAT-1	2.29008
RT1	_AGGTCATTCGAATGCT-1	2.08471
RT1	_AGGTCCGAGAAGATTC-1	2.0878
RT1	_AGGTCCGAGCCCAATT-1	1.21298
RT1	_AGGTCCGTCCACGTTC-1	1.58094
RT1	_AGGTCCGTCCGAACGC-1	1.96185
RT1	_AGGTCCGTCTTGCAAG-1	1.59488
RT1	_AGTAGTCAGACAGGCT-1	1.71149
RT1	_AGTAGTCAGCAATATG-1	1.39066
RT1	_AGTAGTCAGGATGTAT-1	1.48825
RT1	_AGTAGTCAGTCCTCCT-1	1.54197
RT1	_AGTAGTCGTAGCCTCG-1	1.50032
RT1	_AGTCTTTCAAGGCTCC-1	2.11403
RT1	_AGTCTTTCACCGTTGG-1	2.20652
RT1	_AGTCTTTGTAGCGTCC-1	2.1905
RT1	_AGTCTTTGTGCGCTTG-1	2.70451
RT1	_AGTCTTTTCATGTCCC-1	2.07714
RT1	_AGTGAGGAGCTGTTCA-1	2.22177
RT1	_AGTGAGGAGGCCATAG-1	1.5871
RT1	_AGTGAGGGTCAGGACA-1	1.89698
RT1	_AGTGAGGGTCCGTGAC-1	2.16244
RT1	_AGTGAGGGTCGAGATG-1	1.79301
RT1	_AGTGAGGGTTAGAACA-1	1.40095
RT1	_AGTGAGGTCCATGAGT-1	1.47824
RT1	_AGTGAGGTCCGAGCCA-1	2.3545
RT1	_AGTGAGGTCCGGCACA-1	1.42254
RT1	_AGTGAGGTCGCACTCT-1	1.30103
RT1	_AGTGGGAAGAAACGAG-1	1.2711
RT1	_AGTGGGAAGCCCGAAA-1	2.55833
RT1	_AGTGGGAAGTAATCCC-1	1.99817
RT1	_AGTGTCATCAGCATGT-1	2.17502
RT1	_AGTGTCATCCACGTGG-1	1.46276
RT1	_AGTGTCATCTGCTGCT-1	1.66097
RT1	_AGTTGGTAGACTAGGC-1	1.19727
RT1	_AGTTGGTGTACGAAAT-1	1.0398
RT1	_AGTTGGTGTCCGACGT-1	1.3512
RT1	_AGTTGGTGTGACAAAT-1	1.66756
RT1	_AGTTGGTGTGGCAAAC-1	2.16859
RT1	_AGTTGGTTCCTTTCTC-1	1.55953
RT1	_AGTTGGTTCTGACCTC-1	1.91206
RT1	_ATAACGCAGGATGGTC-1	1.6072
RT1	_ATAACGCAGTGCAAGC-1	1.34298
RT1	_ATAACGCGTACAGACG-1	1.91157
RT1	_ATAAGAGAGCTGATAA-1	2.44752
RT1	_ATAAGAGAGGACGAAA-1	1.67563
RT1	_ATAAGAGCAAGAGGCT-1	1.3619
RT1	_ATAAGAGCACGAAGCA-1	1.49038
RT1	_ATAAGAGGTGGCCCTA-1	1.90205
RT1	_ATAAGAGGTGTCCTCT-1	1.24364
RT1	_ATAGACCAGAGCCCAA-1	1.7216
RT1	_ATAGACCCAAGTTCTG-1	1.92595
RT1	_ATAGACCCACAGGTTT-1	1.99955
RT1	_ATAGACCTCTCTAGGA-1	1.85033
RT1	_ATCACGAAGTACGTTC-1	1.07112
RT1	_ATCACGAGTGACGCCT-1	1.86264
RT1	_ATCACGAGTTGGAGGT-1	1.68273
RT1	_ATCACGATCACGATGT-1	2.5565
RT1	_ATCACGATCTTGAGGT-1	1.31561
RT1	_ATCATCTAGAACAACT-1	2.14961
RT1	_ATCATCTAGTTCGCGC-1	1.24058
RT1	_ATCATCTCACGGACAA-1	2.6948
RT1	_ATCATCTTCAAGATCC-1	0.951786
RT1	_ATCATGGCACGAAACG-1	1.99022
RT1	_ATCATGGCATAGGATA-1	2.3178
RT1	_ATCATGGCATCGACGC-1	1.28643
RT1	_ATCATGGGTGCCTTGG-1	1.87609
RT1	_ATCCACCAGAGATGAG-1	1.54718
RT1	_ATCCACCAGCGTTGCC-1	1.06673
RT1	_ATCCACCCAAGGACAC-1	2.11553
RT1	_ATCCACCCAATGGAAT-1	1.46123
RT1	_ATCCACCCAGATGGGT-1	2.19794
RT1	_ATCCACCGTAACGACG-1	2.15431
RT1	_ATCCACCGTTGTTTGG-1	1.30454
RT1	_ATCCACCTCACTTATC-1	0.730314
RT1	_ATCCACCTCTCTGTCG-1	2.40383
RT1	_ATCCGAAAGAATGTTG-1	1.95453
RT1	_ATCCGAAAGGTGCTTT-1	1.80692
RT1	_ATCCGAACACGCGAAA-1	1.36645
RT1	_ATCCGAACAGGACCCT-1	2.15634
RT1	_ATCCGAACAGTGGGAT-1	2.08286
RT1	_ATCCGAAGTAGGAGTC-1	2.22031
RT1	_ATCCGAATCACCGTAA-1	1.74617
RT1	_ATCCGAATCTAACGGT-1	1.98967
RT1	_ATCCGAATCTGATTCT-1	2.06944
RT1	_ATCGAGTAGAAGGCCT-1	1.21582
RT1	_ATCGAGTAGATGTTAG-1	1.58124
RT1	_ATCGAGTAGGAGTTTA-1	2.00955
RT1	_ATCGAGTAGTCTCAAC-1	1.31581
RT1	_ATCGAGTCACGTAAGG-1	2.42328
RT1	_ATCGAGTGTTCTGGTA-1	1.81548
RT1	_ATCGAGTTCACAAACC-1	2.5006
RT1	_ATCGAGTTCTTTAGGG-1	3.45453
RT1	_ATCTACTAGATGTGTA-1	1.62498
RT1	_ATCTACTCAATGAAAC-1	1.67036
RT1	_ATCTACTTCAATCACG-1	1.88314
RT1	_ATCTGCCAGGGCTTCC-1	1.28021
RT1	_ATCTGCCCAGACAAGC-1	1.89915
RT1	_ATCTGCCCATCACCCT-1	1.19229
RT1	_ATCTGCCGTCAGGACA-1	1.44072
RT1	_ATCTGCCTCAAACGGG-1	2.65436
RT1	_ATCTGCCTCCAGAGGA-1	2.00843
RT1	_ATCTGCCTCCGGGTGT-1	2.08842
RT1	_ATGAGGGAGGAATTAC-1	1.15066
RT1	_ATGAGGGCAACACCCG-1	1.03026
RT1	_ATGCGATAGCTAAGAT-1	1.36233
RT1	_ATGCGATCAAGTACCT-1	1.85396
RT1	_ATGCGATCATATGAGA-1	1.75839
RT1	_ATGCGATCATGAAGTA-1	2.33531
RT1	_ATGCGATGTAAGAGAG-1	1.40534
RT1	_ATGCGATGTGTGAATA-1	2.98161
RT1	_ATGCGATTCCAAAGTC-1	1.93603
RT1	_ATGCGATTCGGACAAG-1	1.79426
RT1	_ATGCGATTCTCTTATG-1	2.04134
RT1	_ATGGGAGAGGCAGTCA-1	2.33658
RT1	_ATGGGAGAGGTTACCT-1	1.52797
RT1	_ATGGGAGGTTCCATGA-1	1.98913
RT1	_ATGTGTGAGATGTGGC-1	1.85669
RT1	_ATGTGTGAGGCCCTTG-1	1.87468
RT1	_ATGTGTGTCTCGCTTG-1	1.96765
RT1	_ATTACTCCAAACGCGA-1	1.27984
RT1	_ATTACTCCACCTTGTC-1	1.77712
RT1	_ATTACTCCATTCTCAT-1	1.65
RT1	_ATTACTCGTAATCACC-1	1.50384
RT1	_ATTACTCTCAAACCAC-1	1.81119
RT1	_ATTACTCTCACTTACT-1	1.46378
RT1	_ATTATCCAGAATGTTG-1	1.40954
RT1	_ATTATCCCAGCCACCA-1	1.84023
RT1	_ATTATCCGTGTTTGTG-1	2.78059
RT1	_ATTCTACAGCGACGTA-1	1.09701
RT1	_ATTCTACAGCGATGAC-1	2.16312
RT1	_ATTCTACAGTCTCGGC-1	1.99185
RT1	_ATTCTACGTTTGACTG-1	2.31109
RT1	_ATTGGACAGACGCAAC-1	2.47647
RT1	_ATTGGACAGCCCGAAA-1	1.78554
RT1	_ATTGGACAGTGGTAGC-1	2.63292
RT1	_ATTGGACCACCACGTG-1	1.80437
RT1	_ATTGGACCAGTAACGG-1	1.00303
RT1	_ATTGGACTCCAAGTAC-1	1.68308
RT1	_ATTGGACTCTGTTGAG-1	1.67917
RT1	_ATTGGTGAGACAAAGG-1	2.28584
RT1	_ATTGGTGCAACACCTA-1	1.84898
RT1	_ATTGGTGCAGATCTGT-1	2.21484
RT1	_ATTGGTGCATCAGTCA-1	1.26797
RT1	_ATTGGTGTCCGTTGCT-1	1.59113
RT1	_ATTGGTGTCGGCTACG-1	2.23957
RT1	_ATTTCTGCAGCGTCCA-1	1.27946
RT1	_ATTTCTGCATGAACCT-1	2.76931
RT1	_ATTTCTGGTGTGCGTC-1	1.82852
RT1	_ATTTCTGTCAGGTTCA-1	3.21504
RT1	_ATTTCTGTCCAACCAA-1	2.56698
RT1	_CAACCAAAGTACGACG-1	2.22545
RT1	_CAACCAATCTATCCTA-1	1.56459
RT1	_CAACCTCAGGTAGCCA-1	1.44665
RT1	_CAACCTCCATACAGCT-1	1.76478
RT1	_CAACCTCGTCTGGAGA-1	2.5776
RT1	_CAACCTCTCCAAAGTC-1	1.89698
RT1	_CAACTAGAGATCACGG-1	2.13238
RT1	_CAACTAGAGGCAAAGA-1	1.99569
RT1	_CAACTAGCAACGATGG-1	1.74383
RT1	_CAACTAGGTTCCACTC-1	1.2687
RT1	_CAACTAGTCCCTTGCA-1	1.46454
RT1	_CAAGAAAAGGCTACGA-1	2.17686
RT1	_CAAGAAAGTCATATGC-1	2.3141
RT1	_CAAGAAATCTACCAGA-1	1.63521
RT1	_CAAGATCAGCGTAATA-1	1.34929
RT1	_CAAGATCAGTGTTGAA-1	2.07918
RT1	_CAAGATCCAGATGGGT-1	2.05507
RT1	_CAAGATCCATCACGTA-1	1.84808
RT1	_CAAGATCTCGAATCCA-1	2.38199
RT1	_CAAGATCTCTTCGAGA-1	2.08842
RT1	_CAAGGCCAGTGTACGG-1	2.2152
RT1	_CAAGGCCGTTGATTCG-1	2.12423
RT1	_CAAGTTGAGGAGTTTA-1	2.42281
RT1	_CAAGTTGAGGCTCTTA-1	0.894593
RT1	_CAAGTTGAGTTCCACA-1	1.67001
RT1	_CAAGTTGCATCGATGT-1	2.09965
RT1	_CACAAACCAGACTCGC-1	1.36754
RT1	_CACAAACGTCTAACGT-1	1.51538
RT1	_CACAAACGTGGAAAGA-1	2.20652
RT1	_CACAAACGTGGTCTCG-1	2.47431
RT1	_CACACAAAGTTATCGC-1	1.86771
RT1	_CACACAACAAAGCGGT-1	2.06582
RT1	_CACACAAGTCGCATCG-1	2.76164
RT1	_CACACAAGTGTTAAGA-1	2.0337
RT1	_CACACAATCCGTCATC-1	2.35077
RT1	_CACACCTCATGTAGTC-1	1.64055
RT1	_CACACTCGTAGATTAG-1	1.06585
RT1	_CACACTCGTCTAACGT-1	1.41165
RT1	_CACACTCTCTTGTCAT-1	2.21921
RT1	_CACAGTAAGAGGACGG-1	1.41024
RT1	_CACAGTACACTTACGA-1	2.21593
RT1	_CACAGTAGTCGAAAGC-1	1.61393
RT1	_CACAGTATCGGCGCAT-1	1.56072
RT1	_CACAGTATCTAAGCCA-1	2.39744
RT1	_CACATAGAGGAGTACC-1	1.68023
RT1	_CACATAGAGGCGATAC-1	2.43841
RT1	_CACATAGCACATTAGC-1	2.35565
RT1	_CACATAGCATCACGTA-1	2.19368
RT1	_CACATAGGTGCTCTTC-1	1.45264
RT1	_CACATTTAGTTAACGA-1	2.06854
RT1	_CACATTTCATGCCACG-1	2.90174
RT1	_CACCACTAGTCAAGGC-1	2.09007
RT1	_CACCACTCAGATGGGT-1	1.63721
RT1	_CACCACTGTAGAGCTG-1	2.27428
RT1	_CACCACTGTGTCGCTG-1	2.42562
RT1	_CACCACTTCATCGGAT-1	1.83557
RT1	_CACCACTTCATGTGGT-1	2.02852
RT1	_CACCACTTCTCGCATC-1	2.32028
RT1	_CACCAGGAGGTTACCT-1	2.74854
RT1	_CACCAGGCAAGTAGTA-1	1.29706
RT1	_CACCAGGCAGGCAGTA-1	2.25853
RT1	_CACCAGGCATGGAATA-1	2.34081
RT1	_CACCAGGGTCGCATCG-1	1.21531
RT1	_CACCAGGGTGGTAACG-1	2.2471
RT1	_CACCAGGGTGTATGGG-1	1.53679
RT1	_CACCAGGGTTATTCTC-1	1.90084
RT1	_CACCAGGGTTGAGGTG-1	2.17479
RT1	_CACCAGGTCTCAAACG-1	1.91477
RT1	_CACCAGGTCTGGGCCA-1	1.91749
RT1	_CACCTTGAGACTTTCG-1	1.30768
RT1	_CACCTTGAGGTGCTAG-1	1.95349
RT1	_CACCTTGCAGACGCTC-1	1.91157
RT1	_CACCTTGCAGCTCGCA-1	1.18185
RT1	_CACCTTGCAGTTAACC-1	2.62734
RT1	_CACCTTGCATGCAATC-1	1.65649
RT1	_CACCTTGGTAATTGGA-1	2.03486
RT1	_CACCTTGGTTCACCTC-1	2.21157
RT1	_CACCTTGTCCCTCTTT-1	2.10723
RT1	_CACCTTGTCCGCAAGC-1	1.5871
RT1	_CACTCCAAGGCAGTCA-1	3.41911
RT1	_CACTCCACACTTACGA-1	1.7564
RT1	_CACTCCACAGTATCTG-1	1.84583
RT1	_CACTCCACATCGATGT-1	2.03024
RT1	_CACTCCAGTTTAGCTG-1	1.8698
RT1	_CACTCCATCAACTCTT-1	1.51123
RT1	_CAGAATCAGCTAACTC-1	1.4549
RT1	_CAGAATCTCGACCAGC-1	2.5872
RT1	_CAGAGAGCAGCTCCGA-1	1.39043
RT1	_CAGAGAGTCTGAAAGA-1	2.49463
RT1	_CAGATCAAGAGTACCG-1	2.29582
RT1	_CAGATCAAGCTATGCT-1	2.70364
RT1	_CAGATCAAGTGCCATT-1	2.79682
RT1	_CAGATCACACCTCGTT-1	2.00955
RT1	_CAGATCAGTCCCGACA-1	1.69496
RT1	_CAGATCATCGCTGATA-1	0.968397
RT1	_CAGCAGCCAAGCCATT-1	1.90084
RT1	_CAGCAGCCACCATCCT-1	2.06975
RT1	_CAGCAGCCATTTGCCC-1	2.60791
RT1	_CAGCAGCGTAGCGTCC-1	2.57255
RT1	_CAGCAGCTCGAATGGG-1	2.19156
RT1	_CAGCAGCTCTATGTGG-1	1.5837
RT1	_CAGCATAAGAAGAAGC-1	2.25089
RT1	_CAGCATAAGGATATAC-1	1.20655
RT1	_CAGCATAAGGTAGCTG-1	1.41991
RT1	_CAGCATACAACTGGCC-1	1.85396
RT1	_CAGCATACAGTGGAGT-1	2.14627
RT1	_CAGCATAGTATAGGGC-1	1.70465
RT1	_CAGCATATCCTTCAAT-1	2.38303
RT1	_CAGCATATCTAACTCT-1	2.3811
RT1	_CAGCCGAAGGACATTA-1	1.94113
RT1	_CAGCCGAGTAGATTAG-1	1.88031
RT1	_CAGCCGAGTCGAATCT-1	0.885208
RT1	_CAGCCGATCCCAAGAT-1	1.31681
RT1	_CAGCGACAGCTGAAAT-1	1.54864
RT1	_CAGCGACAGGGTGTTG-1	3.52326
RT1	_CAGCGACAGTACATGA-1	1.8198
RT1	_CAGCGACCAAATACAG-1	1.53251
RT1	_CAGCGACCATGCCCGA-1	2.07857
RT1	_CAGCGACGTTGACGTT-1	2.08533
RT1	_CAGCTAAAGAATCTCC-1	1.88741
RT1	_CAGCTAAAGCGTCTAT-1	2.14493
RT1	_CAGCTAAAGTTCCACA-1	1.77937
RT1	_CAGCTAACAGCGTAAG-1	2.04387
RT1	_CAGCTAAGTGACGCCT-1	1.55303
RT1	_CAGCTAATCAGTGCAT-1	2.40428
RT1	_CAGCTAATCCCGGATG-1	0.80713
RT1	_CAGCTGGAGAAGGTTT-1	2.85301
RT1	_CAGCTGGTCTCTGAGA-1	2.80069
RT1	_CAGGTGCAGCAGCCTC-1	1.59394
RT1	_CAGGTGCCACCAGATT-1	1.65786
RT1	_CAGGTGCCACCAGCAC-1	2.28796
RT1	_CAGGTGCTCGTTGACA-1	2.15769
RT1	_CAGTAACAGCGTAATA-1	1.84673
RT1	_CAGTAACAGGCAGTCA-1	2.31656
RT1	_CAGTAACCACGGTTTA-1	2.48047
RT1	_CAGTAACCATGGTAGG-1	3.3134
RT1	_CAGTAACGTACCGTAT-1	1.49065
RT1	_CAGTAACGTCGAACAG-1	1.83579
RT1	_CAGTAACGTCGGGTCT-1	1.87515
RT1	_CAGTAACTCTGCGGCA-1	2.62141
RT1	_CAGTCCTCATGAAGTA-1	2.29221
RT1	_CAGTCCTGTGTGCGTC-1	2.80457
RT1	_CAGTCCTTCAACGGGA-1	0.739406
RT1	_CAGTCCTTCAGGATCT-1	1.7688
RT1	_CAGTCCTTCATTCACT-1	2.35163
RT1	_CATATGGAGACAGGCT-1	2.89882
RT1	_CATATGGCATCTCGCT-1	1.58942
RT1	_CATATGGCATGAACCT-1	1.0671
RT1	_CATATGGTCAGTTAGC-1	2.68584
RT1	_CATATGGTCATGTAGC-1	1.00742
RT1	_CATATGGTCCTCATTA-1	2.43888
RT1	_CATATGGTCGGTGTCG-1	0.820492
RT1	_CATATTCAGCCACGTC-1	1.90765
RT1	_CATATTCAGCGATTCT-1	1.37677
RT1	_CATATTCAGTCCAGGA-1	1.58989
RT1	_CATATTCCAATGGACG-1	2.09246
RT1	_CATCAAGAGATCCTGT-1	2.5609
RT1	_CATCAAGCATTTGCCC-1	1.57697
RT1	_CATCAAGGTCTGCGGT-1	1.61555
RT1	_CATCAAGGTGCTTCTC-1	1.69787
RT1	_CATCAAGTCCAAGCCG-1	1.05597
RT1	_CATCAAGTCGAGAACG-1	1.05978
RT1	_CATCAGAAGCAGCCTC-1	1.85214
RT1	_CATCAGACAAGGTTCT-1	1.87189
RT1	_CATCAGACAATCACAC-1	1.97831
RT1	_CATCAGACATCACGAT-1	2.73577
RT1	_CATCAGAGTCTGCGGT-1	1.17145
RT1	_CATCAGATCTGTCAAG-1	2.02196
RT1	_CATCCACAGACACGAC-1	1.67211
RT1	_CATCCACAGCCGGTAA-1	1.59959
RT1	_CATCCACGTGGCCCTA-1	1.78224
RT1	_CATCCACGTTGTCGCG-1	1.79846
RT1	_CATCCACTCTGATACG-1	1.56954
RT1	_CATCCACTCTGCTGCT-1	1.84808
RT1	_CATCGAAAGCCACTAT-1	1.90667
RT1	_CATCGAAAGCCGTCGT-1	1.75482
RT1	_CATCGAACACTAAGTC-1	1.69787
RT1	_CATCGAACACTGTTAG-1	2.58324
RT1	_CATCGAAGTACTCAAC-1	1.79093
RT1	_CATCGAAGTCCCTACT-1	1.98913
RT1	_CATCGAAGTCGGCTCA-1	2.18383
RT1	_CATCGAAGTCGGGTCT-1	1.52262
RT1	_CATCGGGAGTCGTTTG-1	2.05092
RT1	_CATCGGGCAGACGCCT-1	2.15836
RT1	_CATCGGGCATTCTTAC-1	1.68451
RT1	_CATCGGGGTCGCGGTT-1	2.39065
RT1	_CATCGGGTCCAGGGCT-1	1.95142
RT1	_CATCGGGTCCCAGGTG-1	1.25455
RT1	_CATCGGGTCCGCGGTA-1	2.28109
RT1	_CATCGGGTCCGTTGCT-1	2.07796
RT1	_CATCGGGTCCTCAATT-1	1.2508
RT1	_CATCGGGTCTAGCACA-1	2.12521
RT1	_CATCGGGTCTTGCATT-1	1.8576
RT1	_CATGACAAGGGTTTCT-1	1.69787
RT1	_CATGACATCTATCCCG-1	1.51206
RT1	_CATGCCTAGAACTCGG-1	1.25905
RT1	_CATGCCTAGTCCTCCT-1	1.74072
RT1	_CATGCCTGTACACCGC-1	1.50086
RT1	_CATGCCTGTACTTAGC-1	1.35503
RT1	_CATGCCTTCAACGGGA-1	2.40658
RT1	_CATGGCGAGAGCCTAG-1	2.13107
RT1	_CATGGCGCAGGACGTA-1	1.76679
RT1	_CATGGCGGTGGTGTAG-1	2.81976
RT1	_CATTATCAGGATGTAT-1	0.968195
RT1	_CATTATCAGTGGACGT-1	1.31282
RT1	_CATTATCCAAGCGTAG-1	1.87003
RT1	_CATTATCCATGAAGTA-1	1.89987
RT1	_CATTATCGTGACCAAG-1	1.8316
RT1	_CATTATCGTTAGATGA-1	1.6517
RT1	_CATTATCTCGCGGATC-1	1.98397
RT1	_CATTCGCAGACCTAGG-1	1.46506
RT1	_CATTCGCAGTAGTGCG-1	2.26366
RT1	_CATTCGCGTCAAAGAT-1	1.72047
RT1	_CATTCGCGTCTAGCGC-1	1.21182
RT1	_CATTCGCTCCCTTGTG-1	1.70963
RT1	_CATTCGCTCTCTAAGG-1	2.13452
RT1	_CCAATCCAGGGAACGG-1	1.90327
RT1	_CCAATCCCAGGCAGTA-1	1.55157
RT1	_CCAATCCCAGGGTATG-1	2.02196
RT1	_CCAATCCGTACTCGCG-1	1.74402
RT1	_CCAATCCGTCATTAGC-1	1.07517
RT1	_CCAATCCTCTGTTTGT-1	1.70336
RT1	_CCACCTACAAGCGAGT-1	2.97753
RT1	_CCACCTACAGCAGTTT-1	1.8929
RT1	_CCACCTACAGTCACTA-1	1.39316
RT1	_CCACCTAGTCAAGCGA-1	1.56072
RT1	_CCACCTAGTCGAGTTT-1	1.80692
RT1	_CCACCTATCCCGGATG-1	1.78183
RT1	_CCACGGACAAGCGTAG-1	2.06582
RT1	_CCACGGACATGCATGT-1	1.74305
RT1	_CCACGGATCGTTTGCC-1	1.96659
RT1	_CCACTACAGAGGTAGA-1	1.58648
RT1	_CCACTACAGCACCGCT-1	2.4327
RT1	_CCACTACCAATCGGTT-1	1.92195
RT1	_CCACTACCACACAGAG-1	1.4733
RT1	_CCACTACTCAGAGGTG-1	1.34194
RT1	_CCACTACTCAGCAACT-1	0.771524
RT1	_CCAGCGAAGCACACAG-1	2.11233
RT1	_CCAGCGAAGGTTCCTA-1	1.414
RT1	_CCAGCGAAGTGAACGC-1	2.58967
RT1	_CCAGCGAAGTTGCAGG-1	1.50194
RT1	_CCAGCGACAAAGCAAT-1	1.14655
RT1	_CCAGCGACACCACCAG-1	2.03862
RT1	_CCAGCGAGTTCAGCGC-1	2.30877
RT1	_CCAGCGATCTGTCAAG-1	1.87867
RT1	_CCATGTCAGACTGGGT-1	2.10501
RT1	_CCATGTCAGCCAGTAG-1	1.69098
RT1	_CCATGTCTCCACTCCA-1	0.753527
RT1	_CCATGTCTCGATCCCT-1	1.34739
RT1	_CCATTCGCAGAGCCAA-1	2.19817
RT1	_CCATTCGCATGTCCTC-1	2.04974
RT1	_CCATTCGTCTATGTGG-1	2.47199
RT1	_CCATTCGTCTGGGCCA-1	1.85078
RT1	_CCCAATCGTGCAACTT-1	2.3768
RT1	_CCCAATCTCCGCGTTT-1	2.33531
RT1	_CCCAATCTCCGTTGTC-1	1.49225
RT1	_CCCAATCTCTCGAGTA-1	1.87212
RT1	_CCCAGTTAGTTAACGA-1	2.32401
RT1	_CCCAGTTCAAACTGTC-1	2.0392
RT1	_CCCAGTTCAACGATGG-1	2.16517
RT1	_CCCAGTTCAATCGAAA-1	2.47997
RT1	_CCCAGTTCACCTCGTT-1	1.9767
RT1	_CCCAGTTCATCCGCGA-1	1.83424
RT1	_CCCAGTTCATTGCGGC-1	0.791239
RT1	_CCCAGTTCATTGTGCA-1	2.24445
RT1	_CCCAGTTGTTCTGGTA-1	1.44096
RT1	_CCCAGTTGTTGCCTCT-1	1.35268
RT1	_CCCAGTTTCCACTCCA-1	1.59394
RT1	_CCCTCCTAGGGCTTGA-1	1.60466
RT1	_CCCTCCTAGGTACTCT-1	2.21448
RT1	_CCCTCCTCATCGATGT-1	1.6149
RT1	_CCCTCCTGTATCACCA-1	2.40612
RT1	_CCCTCCTGTGTCTGAT-1	1.28891
RT1	_CCCTCCTGTTGTCGCG-1	1.44864
RT1	_CCCTCCTTCCGCATAA-1	2.46803
RT1	_CCGGGATCACCTTGTC-1	2.41814
RT1	_CCGGGATGTCACACGC-1	1.82045
RT1	_CCGGGATGTCAGGACA-1	2.08471
RT1	_CCGGGATGTGCTCTTC-1	1.65034
RT1	_CCGGGATTCAAGCCTA-1	1.59051
RT1	_CCGGGATTCCTCCTAG-1	2.09214
RT1	_CCGGTAGAGAATTGTG-1	1.53194
RT1	_CCGGTAGCATGAACCT-1	2.974
RT1	_CCGTACTAGCATGGCA-1	1.3353
RT1	_CCGTACTCAAGTCTAC-1	1.89939
RT1	_CCGTACTCACAGAGGT-1	1.50958
RT1	_CCGTACTCACATCCAA-1	1.88504
RT1	_CCGTACTGTAGTACCT-1	1.35824
RT1	_CCGTACTTCACCACCT-1	1.6863
RT1	_CCGTACTTCCCAAGAT-1	1.84605
RT1	_CCGTGGAAGGGTTTCT-1	1.91255
RT1	_CCGTGGAAGTGCGTGA-1	3.48776
RT1	_CCGTGGACAAATTGCC-1	2.2152
RT1	_CCGTGGACAGTGAGTG-1	1.39819
RT1	_CCGTGGAGTAAGTTCC-1	1.46123
RT1	_CCGTGGAGTATAGGTA-1	1.62892
RT1	_CCGTGGATCCCTTGCA-1	2.78296
RT1	_CCGTTCAAGCCCAATT-1	1.89698
RT1	_CCGTTCAAGTGGTCCC-1	1.95038
RT1	_CCGTTCAAGTTCGCGC-1	2.1436
RT1	_CCGTTCACACCTCGGA-1	1.8418
RT1	_CCGTTCAGTCAATGTC-1	1.6881
RT1	_CCGTTCATCGCGCCAA-1	2.43841
RT1	_CCGTTCATCTTAACCT-1	1.12615
RT1	_CCTAAAGTCACGCATA-1	1.85259
RT1	_CCTAAAGTCCGATATG-1	1.53851
RT1	_CCTAAAGTCTCGTTTA-1	2.01095
RT1	_CCTACACCATGTCGAT-1	2.04621
RT1	_CCTACACGTAGGGTAC-1	2.34209
RT1	_CCTACACGTCACACGC-1	2.05864
RT1	_CCTACACTCCGGCACA-1	1.71149
RT1	_CCTACACTCTTGAGGT-1	1.90036
RT1	_CCTACCAAGAGTACAT-1	1.56459
RT1	_CCTACCAAGTACGTTC-1	2.02423
RT1	_CCTACCAAGTCCGTAT-1	1.54631
RT1	_CCTACCAAGTCGCCGT-1	1.72766
RT1	_CCTACCAGTCACACGC-1	2.18383
RT1	_CCTAGCTAGAAGGTTT-1	2.24445
RT1	_CCTAGCTAGACGCAAC-1	1.21548
RT1	_CCTAGCTAGTCGTACT-1	2.4543
RT1	_CCTAGCTCATGCAACT-1	1.12111
RT1	_CCTAGCTGTCATTAGC-1	2.32902
RT1	_CCTAGCTGTCTCTTTA-1	1.65273
RT1	_CCTAGCTGTTCCAACA-1	2.5327
RT1	_CCTAGCTTCCAGTATG-1	1.40534
RT1	_CCTAGCTTCGCGCCAA-1	1.59363
RT1	_CCTATTAAGAGGACGG-1	2.0427
RT1	_CCTATTAAGATGTCGG-1	1.85259
RT1	_CCTATTAGTCTAGTCA-1	2.53677
RT1	_CCTCAGTAGCTAGGCA-1	1.291
RT1	_CCTCAGTAGGCCGAAT-1	1.19325
RT1	_CCTCAGTAGTACGCCC-1	2.70494
RT1	_CCTCAGTCACCATCCT-1	1.38099
RT1	_CCTCAGTGTATCTGCA-1	2.06824
RT1	_CCTCAGTGTCACTGGC-1	1.76961
RT1	_CCTCAGTGTGTCAATC-1	1.12573
RT1	_CCTCTGAAGCTGAAAT-1	2.11521
RT1	_CCTCTGACACATCCGG-1	3.76735
RT1	_CCTCTGATCGGTGTCG-1	1.51096
RT1	_CCTTACGGTGCGAAAC-1	1.87749
RT1	_CCTTACGGTGTTGGGA-1	1.48376
RT1	_CCTTACGGTTATCACG-1	2.83221
RT1	_CCTTACGTCGAATGCT-1	1.44072
RT1	_CCTTCCCAGTAGCGGT-1	2.55431
RT1	_CCTTCCCGTAGCTTGT-1	1.16717
RT1	_CCTTCCCGTTTGTTGG-1	1.91551
RT1	_CCTTCCCTCGGCTACG-1	2.81164
RT1	_CCTTCGATCTTTAGGG-1	1.74637
RT1	_CCTTTCTAGGCTACGA-1	2.80505
RT1	_CCTTTCTCAATGGAAT-1	1.55391
RT1	_CCTTTCTGTAAGTAGT-1	1.87796
RT1	_CCTTTCTTCAGAGCTT-1	1.72957
RT1	_CGAACATGTACCGTAT-1	1.43289
RT1	_CGAACATGTCATATCG-1	1.53194
RT1	_CGAATGTCACATGTGT-1	1.53679
RT1	_CGAATGTTCTTGCATT-1	2.22582
RT1	_CGACCTTCAGAGTGTG-1	2.05447
RT1	_CGACCTTCAGCCACCA-1	2.30837
RT1	_CGACCTTTCGGCTTGG-1	1.53336
RT1	_CGACTTCAGCTAGGCA-1	2.57367
RT1	_CGACTTCCAGGAATGC-1	2.52633
RT1	_CGACTTCGTAGCTAAA-1	1.55834
RT1	_CGACTTCTCGCCTGAG-1	1.99955
RT1	_CGACTTCTCTTCGAGA-1	2.0524
RT1	_CGAGAAGCAGATAATG-1	1.61297
RT1	_CGAGAAGCAGCGTTCG-1	2.22729
RT1	_CGAGAAGTCTTACCGC-1	0.950129
RT1	_CGAGCACAGAGTTGGC-1	2.54994
RT1	_CGAGCACAGGCACATG-1	2.52316
RT1	_CGAGCACAGGCAGTCA-1	2.17895
RT1	_CGAGCACCACGGTAGA-1	2.25853
RT1	_CGAGCACGTACCGTAT-1	2.07187
RT1	_CGAGCACGTCAAGCGA-1	2.67697
RT1	_CGAGCACGTGATGCCC-1	1.76317
RT1	_CGAGCACGTGTGCGTC-1	1.81204
RT1	_CGAGCACTCAAGCCTA-1	1.92195
RT1	_CGAGCACTCCCTTGTG-1	2.31163
RT1	_CGAGCACTCGTATCAG-1	1.27369
RT1	_CGAGCCAAGTGTCCCG-1	3.50325
RT1	_CGAGCCACATCTACGA-1	2.47997
RT1	_CGAGCCAGTAAATACG-1	1.5345
RT1	_CGAGCCAGTCAAGCGA-1	1.81591
RT1	_CGAGCCAGTCCGAGTC-1	2.562
RT1	_CGAGCCAGTTACGGAG-1	1.32243
RT1	_CGAGCCATCCTGCAGG-1	1.59207
RT1	_CGATCGGCACTGAAGG-1	1.69678
RT1	_CGATCGGCAGGTGGAT-1	2.4631
RT1	_CGATCGGGTCTCCCTA-1	3.01179
RT1	_CGATCGGTCAATAAGG-1	1.90424
RT1	_CGATCGGTCTTGCCGT-1	1.62041
RT1	_CGATGGCAGACAAGCC-1	2.92402
RT1	_CGATGGCCACAACGTT-1	2.57367
RT1	_CGATGGCCAGCGTAAG-1	1.97778
RT1	_CGATGGCCAGTTTACG-1	2.5456
RT1	_CGATGGCCATTGTGCA-1	1.23122
RT1	_CGATGGCGTACAGTTC-1	1.26122
RT1	_CGATGTAAGACTGGGT-1	1.90814
RT1	_CGATGTACACCACGTG-1	1.40256
RT1	_CGATGTACAGACGCCT-1	2.04915
RT1	_CGATGTACAGGCAGTA-1	1.94831
RT1	_CGATGTAGTCGCGTGT-1	1.30162
RT1	_CGATGTATCACCACCT-1	1.48932
RT1	_CGATGTATCTACCAGA-1	1.67704
RT1	_CGATTGACAAGACGTG-1	1.29928
RT1	_CGATTGACAGACACTT-1	1.67246
RT1	_CGATTGAGTGTGCCTG-1	1.49627
RT1	_CGATTGATCAACGGCC-1	1.12362
RT1	_CGATTGATCTGGTGTA-1	1.04725
RT1	_CGCCAAGAGCCCGAAA-1	3.05217
RT1	_CGCCAAGAGCTGAACG-1	1.99076
RT1	_CGCCAAGAGGCTAGCA-1	1.65238
RT1	_CGCCAAGGTACCGTAT-1	1.87305
RT1	_CGCCAAGGTATAGGTA-1	2.15229
RT1	_CGCCAAGGTCCGAAGA-1	1.36276
RT1	_CGCCAAGTCACGATGT-1	1.79385
RT1	_CGCCAAGTCCCGACTT-1	1.24938
RT1	_CGCCAAGTCCTTAATC-1	1.39407
RT1	_CGCCAAGTCTCTAGGA-1	1.64223
RT1	_CGCGGTAAGAAGATTC-1	2.1181
RT1	_CGCGGTAAGGCTCTTA-1	1.90133
RT1	_CGCGGTAAGGTTACCT-1	1.87142
RT1	_CGCGGTACAAACTGCT-1	2.14827
RT1	_CGCGGTACAAGAAAGG-1	1.63921
RT1	_CGCGGTAGTAGAAAGG-1	1.57241
RT1	_CGCGTTTCAGCTTCGG-1	0.948381
RT1	_CGCGTTTCAGGGATTG-1	2.06003
RT1	_CGCGTTTGTCGCTTTC-1	1.71112
RT1	_CGCGTTTGTCTTCTCG-1	1.31005
RT1	_CGCGTTTTCAGTGCAT-1	3.48878
RT1	_CGCTATCCACATCTTT-1	1.89266
RT1	_CGCTATCTCAGTACGT-1	1.96884
RT1	_CGCTGGAAGACACGAC-1	1.71372
RT1	_CGCTGGAAGCTGGAAC-1	1.69896
RT1	_CGCTGGACAAGGTTTC-1	1.07926
RT1	_CGCTGGACACAAGTAA-1	2.17168
RT1	_CGCTGGATCATGTCTT-1	1.60912
RT1	_CGCTTCATCCTATTCA-1	1.24391
RT1	_CGGACACCACAACGCC-1	1.9767
RT1	_CGGACACGTAGCGCTC-1	2.10217
RT1	_CGGACACGTGCACTTA-1	2.08718
RT1	_CGGACACTCGAGCCCA-1	1.72728
RT1	_CGGACACTCTAACCGA-1	1.8822
RT1	_CGGACACTCTGGAGCC-1	2.00176
RT1	_CGGACGTAGTGCCAGA-1	2.54236
RT1	_CGGACGTCATTACGAC-1	1.84943
RT1	_CGGACGTGTATCGCAT-1	2.53537
RT1	_CGGACGTGTTACCGAT-1	1.76158
RT1	_CGGACGTTCTCCTATA-1	1.50466
RT1	_CGGACTGAGGGCATGT-1	1.88907
RT1	_CGGACTGAGGTGCAAC-1	1.67828
RT1	_CGGACTGAGTATGACA-1	1.91059
RT1	_CGGACTGAGTGTTGAA-1	2.52898
RT1	_CGGACTGCACCATCCT-1	1.93857
RT1	_CGGACTGCAGGTGGAT-1	1.55834
RT1	_CGGACTGGTCCATGAT-1	2.60443
RT1	_CGGACTGGTCGAAAGC-1	1.85396
RT1	_CGGACTGTCACAAACC-1	1.46826
RT1	_CGGAGCTAGCTGTTCA-1	1.56819
RT1	_CGGAGCTCAATGGAAT-1	2.11105
RT1	_CGGAGCTTCTGGTATG-1	1.63587
RT1	_CGGAGTCAGAGCTTCT-1	2.21739
RT1	_CGGAGTCAGAGTGAGA-1	1.42421
RT1	_CGGAGTCAGCACGCCT-1	2.37858
RT1	_CGGCTAGAGAAGGTGA-1	1.73148
RT1	_CGGCTAGCAGTAGAGC-1	2.98197
RT1	_CGGCTAGCATGCAACT-1	1.83623
RT1	_CGGCTAGGTAGCTAAA-1	1.84202
RT1	_CGGCTAGGTATATGGA-1	2.00536
RT1	_CGGCTAGTCAGCTCGG-1	2.33237
RT1	_CGGCTAGTCTCGGACG-1	1.65563
RT1	_CGGGTCAAGTGCCATT-1	1.64122
RT1	_CGGGTCACACATGACT-1	1.59519
RT1	_CGGGTCACACCATCCT-1	1.52346
RT1	_CGGGTCACAGCTTCGG-1	1.99185
RT1	_CGGGTCAGTGACTCAT-1	1.48613
RT1	_CGGGTCATCCGGGTGT-1	3.54479
RT1	_CGGTTAAAGCTGTCTA-1	1.85396
RT1	_CGGTTAAAGGATATAC-1	1.71223
RT1	_CGGTTAAAGGCGACAT-1	1.47304
RT1	_CGGTTAACAATGAAAC-1	2.08071
RT1	_CGGTTAACACGGTAAG-1	0.977922
RT1	_CGGTTAAGTGCAGTAG-1	1.86448
RT1	_CGTAGCGAGATCCGAG-1	1.06237
RT1	_CGTAGCGCAGGGTATG-1	2.34934
RT1	_CGTAGCGGTAAAGTCA-1	1.65
RT1	_CGTAGCGGTAGTAGTA-1	1.52487
RT1	_CGTAGCGGTGCAGTAG-1	1.32914
RT1	_CGTAGGCAGGCAAAGA-1	2.21812
RT1	_CGTAGGCAGTGTCCCG-1	2.59922
RT1	_CGTAGGCGTGATGTCT-1	1.90667
RT1	_CGTAGGCTCATCGATG-1	2.22988
RT1	_CGTAGGCTCCTGTAGA-1	2.09777
RT1	_CGTCACTAGCTAGTGG-1	1.08145
RT1	_CGTCACTAGGTGCACA-1	2.04212
RT1	_CGTCACTCAGCTCCGA-1	1.95142
RT1	_CGTCACTCAGTTTACG-1	1.9719
RT1	_CGTCACTGTTCAGCGC-1	2.14727
RT1	_CGTCAGGCACTATCTT-1	2.27598
RT1	_CGTCAGGGTCTAGGTT-1	1.38323
RT1	_CGTCAGGGTGAGTATA-1	2.45284
RT1	_CGTCAGGGTGGTCTCG-1	2.06582
RT1	_CGTCAGGTCGCCTGTT-1	2.20258
RT1	_CGTCAGGTCGTTACGA-1	1.29024
RT1	_CGTCCATCACATTAGC-1	1.85806
RT1	_CGTCCATGTCCGAGTC-1	2.31863
RT1	_CGTCCATGTTAGTGGG-1	2.97078
RT1	_CGTCCATGTTTGTTGG-1	2.44175
RT1	_CGTCCATTCAGAGCTT-1	1.73161
RT1	_CGTCCATTCGGTCTAA-1	2.44945
RT1	_CGTCTACAGGGCTCTC-1	1.79615
RT1	_CGTCTACCAATGGAGC-1	2.55376
RT1	_CGTCTACCATTGGTAC-1	2.02423
RT1	_CGTCTACTCACAGTAC-1	1.65512
RT1	_CGTCTACTCGCTGATA-1	1.73801
RT1	_CGTGAGCCAATAGCGG-1	1.46813
RT1	_CGTGAGCCACATCTTT-1	2.12261
RT1	_CGTGAGCCATGCCCGA-1	2.37902
RT1	_CGTGAGCGTCCTCCAT-1	2.18523
RT1	_CGTGAGCGTGTTAAGA-1	1.55039
RT1	_CGTGAGCTCGGTCCGA-1	3.2569
RT1	_CGTGAGCTCGGTTCGG-1	1.4772
RT1	_CGTGTAAAGGAGCGTT-1	1.66599
RT1	_CGTGTAAAGTGGTAAT-1	2.19722
RT1	_CGTGTAACACAGGAGT-1	2.64479
RT1	_CGTGTAAGTGGCAAAC-1	2.13567
RT1	_CGTGTAATCTAACTTC-1	1.3546
RT1	_CGTGTCTTCACGAAGG-1	1.91083
RT1	_CGTTAGAAGGACCACA-1	2.25013
RT1	_CGTTAGAGTTAGAACA-1	1.33778
RT1	_CGTTAGAGTTGAACTC-1	1.65
RT1	_CGTTAGATCTTTACGT-1	3.2563
RT1	_CGTTCTGAGCGTGAGT-1	1.49305
RT1	_CGTTCTGAGGCCCGTT-1	2.75783
RT1	_CGTTCTGAGTAGCCGA-1	1.24233
RT1	_CGTTCTGCAAGACGTG-1	2.53752
RT1	_CGTTCTGCACAGCGTC-1	1.50357
RT1	_CGTTCTGGTTAAGACA-1	2.22619
RT1	_CGTTCTGTCTCATTCA-1	0.994361
RT1	_CGTTCTGTCTGCCAGG-1	1.80141
RT1	_CGTTCTGTCTTGTACT-1	1.34424
RT1	_CGTTGGGAGGCTACGA-1	1.4086
RT1	_CGTTGGGGTAGCTAAA-1	1.62301
RT1	_CGTTGGGTCCAGAAGG-1	1.62629
RT1	_CTAACTTAGTTTAGGA-1	1.46276
RT1	_CTAACTTCATCGACGC-1	1.08209
RT1	_CTAACTTCATGAACCT-1	1.14831
RT1	_CTAACTTTCATTCACT-1	1.37368
RT1	_CTAACTTTCTTGAGGT-1	1.40002
RT1	_CTAAGACAGCCACGTC-1	2.5145
RT1	_CTAAGACAGGGTTTCT-1	1.51123
RT1	_CTAAGACTCTTCTGGC-1	2.3893
RT1	_CTAATGGTCGGCTTGG-1	1.87235
RT1	_CTACACCAGAAGGGTA-1	1.45743
RT1	_CTACACCCAATGGATA-1	1.94831
RT1	_CTACACCGTGAAAGAG-1	1.65718
RT1	_CTACACCTCGGCGCTA-1	1.90181
RT1	_CTACATTCAGTAAGCG-1	1.69062
RT1	_CTACATTGTCGGCTCA-1	2.45139
RT1	_CTACATTGTGCACTTA-1	1.90036
RT1	_CTACATTGTTGTTTGG-1	1.14202
RT1	_CTACATTTCAGCTTAG-1	1.05891
RT1	_CTACATTTCGTCTGAA-1	1.35141
RT1	_CTACCCAGTCTAGAGG-1	1.35014
RT1	_CTACCCAGTGCTGTAT-1	2.28504
RT1	_CTACCCATCAACGGCC-1	2.2331
RT1	_CTACCCATCCGTCATC-1	1.14217
RT1	_CTACCCATCGCCAAAT-1	1.5955
RT1	_CTACGTCAGGTAGCCA-1	1.38077
RT1	_CTACGTCCACATCCAA-1	0.959865
RT1	_CTACGTCGTTGCGTTA-1	1.77163
RT1	_CTAGAGTAGAGAACAG-1	1.81634
RT1	_CTAGAGTAGATAGTCA-1	1.89266
RT1	_CTAGAGTAGTTTCCTT-1	1.8099
RT1	_CTAGAGTCAGTAACGG-1	1.77021
RT1	_CTAGCCTAGCCACGCT-1	1.79825
RT1	_CTAGTGAAGGATGCGT-1	1.95038
RT1	_CTAGTGAAGGCTATCT-1	2.09714
RT1	_CTAGTGAAGTTAGGTA-1	1.64256
RT1	_CTAGTGACAGGTGGAT-1	2.93689
RT1	_CTCACACAGATAGGAG-1	1.7063
RT1	_CTCACACCACATCTTT-1	1.41423
RT1	_CTCACACGTGAAATCA-1	1.1584
RT1	_CTCACACGTTGGTTTG-1	1.54718
RT1	_CTCAGAAAGGTGTGGT-1	2.05033
RT1	_CTCAGAAAGGTGTTAA-1	1.75442
RT1	_CTCAGAACAAGCGCTC-1	2.69545
RT1	_CTCAGAACAAGTAATG-1	3.14831
RT1	_CTCAGAACACGTTGGC-1	2.62437
RT1	_CTCAGAACATCTATGG-1	1.7311
RT1	_CTCAGAATCCTCGCAT-1	2.16074
RT1	_CTCAGAATCTGCTTGC-1	1.29349
RT1	_CTCATTACAGTAAGCG-1	2.28584
RT1	_CTCATTAGTCCGTGAC-1	2.27951
RT1	_CTCATTATCAAGCCTA-1	2.24107
RT1	_CTCCTAGAGACCTAGG-1	1.59613
RT1	_CTCCTAGAGGACAGCT-1	2.32484
RT1	_CTCCTAGCAAACTGCT-1	1.50357
RT1	_CTCCTAGCATCCCACT-1	2.00676
RT1	_CTCCTAGCATCCTAGA-1	1.73647
RT1	_CTCCTAGGTAGCGTAG-1	1.83823
RT1	_CTCCTAGTCACCTTAT-1	2.0248
RT1	_CTCGAAAAGAAACCGC-1	2.48601
RT1	_CTCGAAAAGAGTAAGG-1	2.40796
RT1	_CTCGAAAAGCAAATCA-1	2.07938
RT1	_CTCGAAAGTAGGGTAC-1	2.09339
RT1	_CTCGAAATCGTATCAG-1	2.0962
RT1	_CTCGAAATCTTAACCT-1	1.83823
RT1	_CTCGAGGAGATCCGAG-1	1.70043
RT1	_CTCGAGGCACGAAAGC-1	2.15836
RT1	_CTCGAGGTCAACACTG-1	2.75887
RT1	_CTCGGAGAGTGCCAGA-1	1.48218
RT1	_CTCGGAGCACGCTTTC-1	1.22287
RT1	_CTCGGAGCATCCTTGC-1	2.83812
RT1	_CTCGGAGGTCGCTTCT-1	3.00995
RT1	_CTCGGAGGTGCACTTA-1	1.52797
RT1	_CTCGGAGTCCCTCAGT-1	1.57788
RT1	_CTCGGAGTCGCCTGTT-1	1.9719
RT1	_CTCGGGAAGAAGGTTT-1	2.18243
RT1	_CTCGGGAAGCGATAGC-1	2.21812
RT1	_CTCGGGAAGCTAGTGG-1	2.07005
RT1	_CTCGGGAAGGGCTTCC-1	1.63587
RT1	_CTCGGGAAGGGTGTGT-1	1.71522
RT1	_CTCGGGACAATCAGAA-1	2.76605
RT1	_CTCGGGAGTAACGCGA-1	1.84224
RT1	_CTCGGGAGTTTGTTTC-1	1.57758
RT1	_CTCGTACAGTTGTAGA-1	1.46531
RT1	_CTCGTACCAGGCGATA-1	1.21866
RT1	_CTCGTACGTCATTAGC-1	1.36168
RT1	_CTCGTACTCGCATGAT-1	2.31966
RT1	_CTCGTACTCGGAGGTA-1	1.65478
RT1	_CTCGTCAAGACCTTTG-1	1.7761
RT1	_CTCGTCAAGCCACGCT-1	2.27441
RT1	_CTCGTCACAAACTGCT-1	2.75472
RT1	_CTCGTCACAAGCGATG-1	1.05414
RT1	_CTCGTCACAGTAGAGC-1	1.55157
RT1	_CTCGTCAGTCCAGTAT-1	2.61669
RT1	_CTCGTCAGTTCTCATT-1	1.8369
RT1	_CTCTAATAGACCGGAT-1	1.35738
RT1	_CTCTAATAGACTTTCG-1	1.52431
RT1	_CTCTAATCACAAGTAA-1	1.4474
RT1	_CTCTAATCATTCTCAT-1	1.08897
RT1	_CTCTAATGTACCAGTT-1	1.61136
RT1	_CTCTAATGTGGTTTCA-1	1.49252
RT1	_CTCTAATTCCTTTCTC-1	2.17065
RT1	_CTCTACGAGCTGAAAT-1	2.04621
RT1	_CTCTACGAGGTGCTTT-1	1.55997
RT1	_CTCTACGCACACCGAC-1	1.49439
RT1	_CTCTACGGTAACGACG-1	2.30025
RT1	_CTCTACGGTCATTAGC-1	1.2036
RT1	_CTCTACGTCCGAGCCA-1	1.14963
RT1	_CTCTACGTCCGTAGGC-1	1.46531
RT1	_CTCTGGTAGAGCAATT-1	1.76378
RT1	_CTCTGGTAGCTATGCT-1	1.27017
RT1	_CTCTGGTAGGATCGCA-1	1.36929
RT1	_CTCTGGTCATGACGGA-1	1.04509
RT1	_CTCTGGTTCTTTACGT-1	1.52094
RT1	_CTGAAACCAAAGTGCG-1	1.43508
RT1	_CTGAAACGTAAATGTG-1	2.12781
RT1	_CTGAAACGTCCAACTA-1	1.46531
RT1	_CTGAAACTCTTGTACT-1	1.83314
RT1	_CTGAAGTAGACGCACA-1	1.45616
RT1	_CTGAAGTAGCTCCTCT-1	1.95923
RT1	_CTGAAGTCACGGCCAT-1	1.06598
RT1	_CTGAAGTGTTCTGAAC-1	2.59119
RT1	_CTGAAGTTCGGAGGTA-1	2.67571
RT1	_CTGATAGAGATGGCGT-1	1.65615
RT1	_CTGATAGGTGGCCCTA-1	2.50386
RT1	_CTGATAGTCCAATGGT-1	2.09028
RT1	_CTGATCCCAATCACAC-1	1.92245
RT1	_CTGATCCCACAGTCGC-1	1.75363
RT1	_CTGATCCTCGGACAAG-1	2.51633
RT1	_CTGATCCTCGTAGATC-1	0.773909
RT1	_CTGATCCTCTCGAGTA-1	1.68023
RT1	_CTGCCTAAGAGCCTAG-1	1.74774
RT1	_CTGCCTAAGGCACATG-1	0.885793
RT1	_CTGCCTAGTCTAACGT-1	1.3991
RT1	_CTGCCTATCGAGAACG-1	2.34656
RT1	_CTGCGGACAAGCTGTT-1	1.53708
RT1	_CTGCGGACAATGACCT-1	1.29851
RT1	_CTGCGGACACTATCTT-1	2.80166
RT1	_CTGCGGACATGCCTAA-1	1.3848
RT1	_CTGCGGAGTACAGACG-1	1.43753
RT1	_CTGCGGAGTATCGCAT-1	2.14493
RT1	_CTGCGGATCGTCACGG-1	2.08409
RT1	_CTGCTGTAGTTCGCAT-1	2.03514
RT1	_CTGCTGTTCGCGTAGC-1	1.17392
RT1	_CTGCTGTTCGGTGTCG-1	2.24634
RT1	_CTGCTGTTCTTGGGTA-1	2.38169
RT1	_CTGGTCTTCAGGATCT-1	2.03149
RT1	_CTGGTCTTCAGGCCCA-1	2.95915
RT1	_CTGTGCTAGCTATGCT-1	1.88662
RT1	_CTGTGCTCAACACCTA-1	2.24975
RT1	_CTGTGCTCAATGGAGC-1	2.33468
RT1	_CTGTGCTCACGAGAGT-1	1.67687
RT1	_CTGTGCTCACGGATAG-1	1.77978
RT1	_CTGTGCTTCTTAGCCC-1	2.61473
RT1	_CTGTTTAAGCGCTTAT-1	1.6774
RT1	_CTGTTTACACCCATTC-1	1.58927
RT1	_CTGTTTATCTATCGCC-1	1.31501
RT1	_CTTAACTAGACAGAGA-1	2.4138
RT1	_CTTAACTCAATGGAGC-1	1.81505
RT1	_CTTAACTCACGAAAGC-1	1.87726
RT1	_CTTAACTCATGCCTAA-1	2.14627
RT1	_CTTAACTTCCGAATGT-1	1.37943
RT1	_CTTAACTTCCGTAGTA-1	1.25312
RT1	_CTTAACTTCGCGGATC-1	2.01011
RT1	_CTTACCGAGATATGCA-1	1.90765
RT1	_CTTACCGGTATTCTCT-1	2.88634
RT1	_CTTACCGTCATGTCTT-1	2.1436
RT1	_CTTACCGTCTGGTGTA-1	1.9608
RT1	_CTTAGGAAGTCGATAA-1	2.74786
RT1	_CTTAGGAAGTGAAGTT-1	1.29987
RT1	_CTTAGGACAGCAGTTT-1	1.83292
RT1	_CTTAGGAGTCGCGAAA-1	2.14827
RT1	_CTTAGGAGTGAAATCA-1	1.51316
RT1	_CTTAGGAGTGAACCTT-1	1.97617
RT1	_CTTCTCTCACTATCTT-1	2.53377
RT1	_CTTCTCTCATCTCGCT-1	1.29254
RT1	_CTTCTCTGTCACACGC-1	1.72387
RT1	_CTTCTCTTCATAAAGG-1	1.22831
RT1	_CTTCTCTTCGATCCCT-1	1.52459
RT1	_CTTCTCTTCTTCGAGA-1	2.12651
RT1	_CTTCTCTTCTTGGGTA-1	1.41
RT1	_CTTGGCTAGAGACTTA-1	2.50955
RT1	_CTTGGCTCATGCCTAA-1	1.83071
RT1	_CTTTGCGCAACTGCTA-1	1.53995
RT1	_CTTTGCGTCCGTTGCT-1	2.18173
RT1	_GAAACTCAGATCGATA-1	1.68846
RT1	_GAAACTCCAACACCTA-1	2.29381
RT1	_GAAACTCCACGAGAGT-1	1.26367
RT1	_GAAACTCGTAGATTAG-1	1.88741
RT1	_GAAACTCGTCCCGACA-1	2.0468
RT1	_GAAACTCGTTTCCACC-1	1.77203
RT1	_GAAATGAAGAAGGCCT-1	1.85966
RT1	_GAAATGAGTAAGTAGT-1	1.41754
RT1	_GAAATGAGTGCAACGA-1	1.37677
RT1	_GAAATGATCCACGAAT-1	1.21916
RT1	_GAAATGATCCGTAGTA-1	1.29967
RT1	_GAACATCAGAGCTGCA-1	2.56948
RT1	_GAACATCAGCCAGTTT-1	1.69569
RT1	_GAACATCAGCGATAGC-1	2.00564
RT1	_GAACATCAGTTAAGTG-1	2.38169
RT1	_GAACATCCACAGGAGT-1	2.22141
RT1	_GAACATCTCAATCACG-1	1.32669
RT1	_GAACCTACACAAGCCC-1	1.5365
RT1	_GAACCTACAGACGTAG-1	2.24785
RT1	_GAACCTAGTAGGAGTC-1	1.48613
RT1	_GAACCTAGTCGGCATC-1	2.10343
RT1	_GAACCTATCGGAATCT-1	3.01393
RT1	_GAACGGACACAGCCCA-1	1.414
RT1	_GAACGGATCGGCGGTT-1	1.84448
RT1	_GAACGGATCGTCTGAA-1	1.39979
RT1	_GAAGCAGAGCAGGTCA-1	1.7951
RT1	_GAAGCAGCAATGAAAC-1	2.25661
RT1	_GAAGCAGCACTACAGT-1	2.21085
RT1	_GAAGCAGGTCGAACAG-1	1.86632
RT1	_GAAGCAGGTGTCAATC-1	1.73148
RT1	_GAATAAGAGCTAACAA-1	1.01678
RT1	_GAATAAGAGCTGCAAG-1	2.02423
RT1	_GAATAAGAGGGATACC-1	1.60339
RT1	_GAATAAGGTAAAGTCA-1	1.80522
RT1	_GAATAAGGTAGCCTCG-1	2.36405
RT1	_GAATAAGGTGGCCCTA-1	1.54283
RT1	_GAATAAGGTGTTTGGT-1	2.26831
RT1	_GAATAAGGTTGGTAAA-1	0.865613
RT1	_GAATAAGTCCACGTGG-1	1.59634
RT1	_GAATGAAAGACCTTTG-1	1.92096
RT1	_GAATGAAAGCAGGTCA-1	1.58602
RT1	_GAATGAACAGCCAGAA-1	1.67387
RT1	_GAATGAAGTCAGGACA-1	2.07086
RT1	_GAATGAATCAGCACAT-1	1.82984
RT1	_GAATGAATCTGGCGAC-1	2.04798
RT1	_GACACGCCAATGACCT-1	1.70446
RT1	_GACACGCGTCATGCAT-1	3.06963
RT1	_GACACGCTCCGCGGTA-1	1.85033
RT1	_GACAGAGCAATGACCT-1	0.785415
RT1	_GACAGAGGTCCGTGAC-1	2.52951
RT1	_GACCAATAGCATCATC-1	1.76679
RT1	_GACCAATAGTAACCCT-1	1.40837
RT1	_GACCAATCAATAAGCA-1	1.57544
RT1	_GACCAATCAGTACACT-1	2.25013
RT1	_GACCAATGTCAAAGAT-1	2.29702
RT1	_GACCAATGTCAATACC-1	2.57311
RT1	_GACCAATGTGAGCGAT-1	2.71039
RT1	_GACCAATGTGTGCGTC-1	1.98858
RT1	_GACCAATGTTGGAGGT-1	1.68558
RT1	_GACCTGGCACCAGTTA-1	1.86356
RT1	_GACCTGGCAGGCTGAA-1	2.97136
RT1	_GACCTGGCATATGAGA-1	1.52431
RT1	_GACCTGGCATGTAAGA-1	1.63123
RT1	_GACCTGGGTTGCTCCT-1	2.199
RT1	_GACGCGTCAATGAATG-1	1.99022
RT1	_GACGCGTCAGCTGGCT-1	1.96237
RT1	_GACGCGTGTGCAACGA-1	2.1604
RT1	_GACGCGTGTTCCTCCA-1	1.96395
RT1	_GACGCGTGTTCGTCTC-1	2.49668
RT1	_GACGCGTTCGTTACGA-1	1.75561
RT1	_GACGGCTAGCTAAACA-1	1.21632
RT1	_GACGGCTAGCTAACAA-1	2.4098
RT1	_GACGGCTGTTAAGTAG-1	2.03197
RT1	_GACGTGCAGAATCTCC-1	2.51965
RT1	_GACGTGCAGAGGTACC-1	1.30867
RT1	_GACGTGCAGTGTCCCG-1	1.67211
RT1	_GACGTGCGTCCGTGAC-1	2.17964
RT1	_GACGTGCGTGCCTGGT-1	2.71301
RT1	_GACGTTAAGCCAGAAC-1	1.69387
RT1	_GACGTTAAGGTGACCA-1	1.88409
RT1	_GACGTTACAACTGGCC-1	1.99844
RT1	_GACGTTACACGTAAGG-1	2.57872
RT1	_GACGTTAGTGATAAGT-1	2.503
RT1	_GACTAACAGACAGGCT-1	1.74461
RT1	_GACTAACAGTTCGATC-1	2.19817
RT1	_GACTAACCAAGCGCTC-1	2.6085
RT1	_GACTAACCAATAGAGT-1	1.59991
RT1	_GACTAACCAGTGAGTG-1	2.03139
RT1	_GACTAACTCTAAGCCA-1	2.38392
RT1	_GACTACAAGCACACAG-1	1.31481
RT1	_GACTACACAACTGCGC-1	1.45264
RT1	_GACTACACATAACCTG-1	1.26395
RT1	_GACTACATCAGCCTAA-1	1.9574
RT1	_GACTGCGAGACCACGA-1	2.13271
RT1	_GACTGCGCAAGAAGAG-1	1.96606
RT1	_GACTGCGCACAGAGGT-1	2.29381
RT1	_GACTGCGGTACAGACG-1	1.85414
RT1	_GACTGCGGTAGTGAAT-1	1.62727
RT1	_GACTGCGTCCCAAGAT-1	2.31368
RT1	_GACTGCGTCCTAAGTG-1	1.91378
RT1	_GACTGCGTCCTAGAAC-1	1.72804
RT1	_GACTGCGTCGGTCCGA-1	3.41483
RT1	_GAGCAGAAGGCCCTTG-1	1.8418
RT1	_GAGCAGATCACGGTTA-1	1.51983
RT1	_GAGGTGAAGATTACCC-1	2.32707
RT1	_GAGGTGAAGCAATCTC-1	1.36929
RT1	_GAGGTGAAGCTAGTCT-1	2.24257
RT1	_GAGGTGAAGGAGTCTG-1	2.25241
RT1	_GAGGTGACAGCATGAG-1	2.80944
RT1	_GAGGTGAGTACTTGAC-1	1.6149
RT1	_GAGGTGAGTCTCACCT-1	1.49681
RT1	_GAGGTGAGTGCAACGA-1	1.63222
RT1	_GAGGTGATCTACTCAT-1	1.0734
RT1	_GAGTCCGAGCTTTGGT-1	1.97778
RT1	_GAGTCCGAGTTCCACA-1	2.75783
RT1	_GAGTCCGCAGCATACT-1	2.20509
RT1	_GAGTCCGGTACAGCAG-1	1.52374
RT1	_GAGTCCGGTGAGGCTA-1	1.66896
RT1	_GATCAGTAGTGAAGTT-1	0.859756
RT1	_GATCAGTCATATACCG-1	1.90912
RT1	_GATCAGTGTCACTGGC-1	1.70024
RT1	_GATCAGTGTCTACCTC-1	1.77937
RT1	_GATCGATAGTGGAGAA-1	1.60466
RT1	_GATCGATCAACTGGCC-1	2.00065
RT1	_GATCGATGTAGATTAG-1	2.47075
RT1	_GATCGATGTTATTCTC-1	2.16836
RT1	_GATCGATGTTCGTTGA-1	1.62171
RT1	_GATCGATGTTGTCGCG-1	1.95923
RT1	_GATCGCGCATTGCGGC-1	2.11041
RT1	_GATCGCGGTCTCATCC-1	2.11169
RT1	_GATCGCGTCTGACCTC-1	2.33279
RT1	_GATCGTAAGCGATTCT-1	1.219
RT1	_GATCGTACACTTGGAT-1	2.20652
RT1	_GATCGTAGTCAATACC-1	1.17453
RT1	_GATCGTAGTCTCTCTG-1	1.82691
RT1	_GATCGTATCTATCGCC-1	2.1638
RT1	_GATCTAGCACTGTGTA-1	2.61552
RT1	_GATCTAGCATCTATGG-1	1.5388
RT1	_GATCTAGGTACGCTGC-1	2.08225
RT1	_GATCTAGTCACCTTAT-1	1.18279
RT1	_GATCTAGTCACGAAGG-1	1.81634
RT1	_GATCTAGTCATCGGAT-1	1.77203
RT1	_GATCTAGTCCTGCCAT-1	1.55893
RT1	_GATGAAAAGTCGTTTG-1	2.0804
RT1	_GATGAAACAGACTCGC-1	2.1476
RT1	_GATGAAATCACTCCTG-1	2.26392
RT1	_GATGAAATCGTCTGCT-1	2.13698
RT1	_GATGAGGCAATAAGCA-1	1.7269
RT1	_GATGAGGCAGCGAACA-1	2.88674
RT1	_GATGAGGCAGGCAGTA-1	1.74558
RT1	_GATGAGGCATCACGAT-1	2.10343
RT1	_GATGAGGGTCGCATAT-1	2.09464
RT1	_GATGAGGTCCGCAAGC-1	2.24559
RT1	_GATGCTAAGAGTCTGG-1	1.48113
RT1	_GATGCTAAGTCAAGCG-1	1.44417
RT1	_GATGCTAGTCGACTAT-1	1.99899
RT1	_GATGCTAGTTCACGGC-1	1.52712
RT1	_GATGCTATCTTGCCGT-1	1.6986
RT1	_GATTCAGAGCCCGAAA-1	2.22766
RT1	_GATTCAGAGGGTCTCC-1	2.3737
RT1	_GATTCAGAGTGACTCT-1	2.21302
RT1	_GATTCAGAGTGGTAAT-1	1.43047
RT1	_GATTCAGAGTTAAGTG-1	1.93249
RT1	_GATTCAGGTCAGGACA-1	1.86356
RT1	_GCAAACTAGAACAATC-1	1.66408
RT1	_GCAAACTAGTGTACGG-1	1.48693
RT1	_GCAAACTAGTGTACTC-1	1.52038
RT1	_GCAAACTCATTTCAGG-1	2.16722
RT1	_GCAAACTGTGGCGAAT-1	1.6104
RT1	_GCAAACTTCTACTATC-1	1.91823
RT1	_GCAATCAAGCAGGCTA-1	1.65512
RT1	_GCAATCAAGCTGCAAG-1	2.04212
RT1	_GCAATCAAGTTCGATC-1	1.92997
RT1	_GCAATCAGTCAGAAGC-1	1.9335
RT1	_GCAATCATCGTAGATC-1	1.72728
RT1	_GCACATAAGAGTGACC-1	1.85897
RT1	_GCACATAAGCAAATCA-1	1.39316
RT1	_GCACATAAGGATGGTC-1	1.9924
RT1	_GCACATAAGTCGCCGT-1	1.67669
RT1	_GCACATACAGCGTAAG-1	1.2987
RT1	_GCACATAGTCTGGAGA-1	1.98831
RT1	_GCACATATCGGATGTT-1	1.33633
RT1	_GCACTCTCACGGCCAT-1	1.90278
RT1	_GCACTCTGTGACAAAT-1	1.97831
RT1	_GCACTCTGTTATCACG-1	1.87072
RT1	_GCACTCTTCCGATATG-1	2.50955
RT1	_GCAGCCAAGGGATACC-1	2.2547
RT1	_GCAGCCACACGGACAA-1	2.66912
RT1	_GCAGCCACATTGCGGC-1	2.34124
RT1	_GCAGCCAGTCACAAGG-1	1.64223
RT1	_GCAGCCAGTCCGAACC-1	1.78678
RT1	_GCAGCCAGTGAAATCA-1	2.01067
RT1	_GCAGCCAGTGATAAGT-1	2.78012
RT1	_GCAGCCAGTGTTCTTT-1	1.48852
RT1	_GCAGCCAGTTGGTGGA-1	1.53851
RT1	_GCAGTTAAGATCCCAT-1	2.0062
RT1	_GCAGTTAGTCTAGCCG-1	1.65068
RT1	_GCAGTTATCGTACCGG-1	1.72273
RT1	_GCATACAAGAAACGAG-1	2.51372
RT1	_GCATACAGTGTTTGTG-1	2.52368
RT1	_GCATACATCCATGAAC-1	2.22177
RT1	_GCATACATCCGAGCCA-1	1.11377
RT1	_GCATGATGTCACTGGC-1	1.38592
RT1	_GCATGATTCAGCTGGC-1	1.13884
RT1	_GCATGATTCCCTTGCA-1	2.29461
RT1	_GCATGCGAGGAATTAC-1	1.66339
RT1	_GCATGCGCATCGATGT-1	0.960761
RT1	_GCATGCGCATTAGCCA-1	2.23062
RT1	_GCATGCGGTCAAGCGA-1	2.00815
RT1	_GCATGCGGTTTCGCTC-1	1.29542
RT1	_GCATGTAAGCACACAG-1	1.32042
RT1	_GCATGTACAAACGTGG-1	1.71038
RT1	_GCATGTACAGTTAACC-1	1.16443
RT1	_GCATGTACATGCAATC-1	2.04329
RT1	_GCATGTATCCAAATGC-1	1.90424
RT1	_GCCAAATAGATAGGAG-1	2.0937
RT1	_GCCAAATAGGCGATAC-1	2.10438
RT1	_GCCAAATCAACTGCTA-1	1.91255
RT1	_GCCAAATCAAGTTGTC-1	2.31821
RT1	_GCCAAATCAGACGCAA-1	1.77773
RT1	_GCCAAATGTAAACGCG-1	1.32223
RT1	_GCCAAATTCAAACCAC-1	1.63988
RT1	_GCCAAATTCATGTAGC-1	1.54864
RT1	_GCCAAATTCCTGCCAT-1	1.91848
RT1	_GCCAAATTCTATCCCG-1	2.17721
RT1	_GCCTCTAAGACTAGGC-1	2.26973
RT1	_GCCTCTAAGTCCCACG-1	1.49145
RT1	_GCCTCTAGTGGTTTCA-1	1.47668
RT1	_GCCTCTATCACAACGT-1	1.12461
RT1	_GCCTCTATCAGCTTAG-1	1.50931
RT1	_GCCTCTATCCAAGCCG-1	1.69134
RT1	_GCCTCTATCTACTATC-1	1.5712
RT1	_GCCTCTATCTTGTCAT-1	1.80437
RT1	_GCGACCAAGAAACCTA-1	1.03821
RT1	_GCGACCACATACCATG-1	2.42328
RT1	_GCGACCAGTCTTCGTC-1	2.03111
RT1	_GCGACCAGTTCCACTC-1	2.50852
RT1	_GCGACCATCGCCTGTT-1	2.76164
RT1	_GCGACCATCGCGTAGC-1	3.00174
RT1	_GCGAGAAAGAGGTAGA-1	2.41195
RT1	_GCGAGAAAGTCGTACT-1	2.24445
RT1	_GCGAGAAAGTTGAGTA-1	1.95505
RT1	_GCGAGAACAGCGTCCA-1	2.41442
RT1	_GCGAGAACATCGTCGG-1	1.87937
RT1	_GCGAGAAGTTATCCGA-1	1.32893
RT1	_GCGAGAATCAAGCCTA-1	2.2284
RT1	_GCGAGAATCCTCTAGC-1	1.81376
RT1	_GCGAGAATCTCTTGAT-1	0.802075
RT1	_GCGCAACAGATGTAAC-1	1.70262
RT1	_GCGCAACGTTGCGCAC-1	1.31801
RT1	_GCGCAACTCCACTGGG-1	1.46429
RT1	_GCGCAACTCCTATTCA-1	1.7357
RT1	_GCGCAGTAGAGGACGG-1	1.56759
RT1	_GCGCAGTCAGCATACT-1	1.78389
RT1	_GCGCAGTCATTGGCGC-1	1.27239
RT1	_GCGCAGTGTACCGGCT-1	1.63288
RT1	_GCGCAGTTCAGTTGAC-1	2.79851
RT1	_GCGCAGTTCCTTAATC-1	2.32277
RT1	_GCGCAGTTCTGGTGTA-1	1.46047
RT1	_GCGCCAAAGCAGATCG-1	2.03226
RT1	_GCGCCAAAGCTAAGAT-1	1.23883
RT1	_GCGCCAAAGTCATCCA-1	2.46803
RT1	_GCGCCAACAGGGATTG-1	0.925172
RT1	_GCGCCAAGTAGGACAC-1	2.04739
RT1	_GCGCCAAGTCGCGGTT-1	2.09651
RT1	_GCGCCAAGTGATGCCC-1	1.77732
RT1	_GCGCCAAGTTTACTCT-1	1.33036
RT1	_GCGCCAATCTCACATT-1	2.03804
RT1	_GCGCGATAGAATCTCC-1	1.79783
RT1	_GCGCGATCAGACGCCT-1	1.36428
RT1	_GCGCGATCATGGTTGT-1	2.82162
RT1	_GCGCGATGTACTTGAC-1	2.50696
RT1	_GCGCGATGTCTAGAGG-1	1.34529
RT1	_GCGCGATGTTAAGAAC-1	1.95193
RT1	_GCGCGATGTTCCAACA-1	1.55039
RT1	_GCGCGATTCTCTGTCG-1	1.39339
RT1	_GCGGGTTCAAACGCGA-1	1.33221
RT1	_GCGGGTTCAGTCGTGC-1	2.31123
RT1	_GCGGGTTTCACTTCAT-1	2.40154
RT1	_GCGGGTTTCTGATTCT-1	1.41188
RT1	_GCTCCTAAGTGCGATG-1	1.2072
RT1	_GCTCCTACAGTTCATG-1	2.42751
RT1	_GCTCCTAGTATAGGTA-1	1.87984
RT1	_GCTCCTAGTGTTCTTT-1	2.03727
RT1	_GCTCCTATCAAACAAG-1	1.91354
RT1	_GCTCTGTAGCTTTGGT-1	2.337
RT1	_GCTCTGTAGGAGTAGA-1	1.49252
RT1	_GCTCTGTAGTAAGTAC-1	1.60117
RT1	_GCTCTGTCAAACCTAC-1	1.72538
RT1	_GCTCTGTCACAGGAGT-1	2.04017
RT1	_GCTCTGTCAGGCGATA-1	1.27703
RT1	_GCTCTGTCAGGGCATA-1	1.49842
RT1	_GCTCTGTGTGGTGTAG-1	1.82371
RT1	_GCTCTGTTCAGCTCTC-1	2.03399
RT1	_GCTGCAGAGATGTGTA-1	1.77122
RT1	_GCTGCAGAGCAAATCA-1	2.16312
RT1	_GCTGCAGCAAAGGCGT-1	2.00704
RT1	_GCTGCAGCAAGTAGTA-1	1.28115
RT1	_GCTGCAGCATGAACCT-1	0.971142
RT1	_GCTGCAGGTCCATGAT-1	1.16065
RT1	_GCTGCAGGTTACTGAC-1	2.11874
RT1	_GCTGCAGTCCACTGGG-1	1.92345
RT1	_GCTGCAGTCCCTCTTT-1	2.16074
RT1	_GCTGCGAAGATCTGAA-1	2.00176
RT1	_GCTGCGACACGAGGTA-1	1.59113
RT1	_GCTGCGACAGACGCTC-1	1.68523
RT1	_GCTGCGAGTAGCGTGA-1	1.17068
RT1	_GCTGCGAGTTTCGCTC-1	1.98713
RT1	_GCTGCGATCCGCTGTT-1	1.26724
RT1	_GCTGCTTAGACAGGCT-1	1.86218
RT1	_GCTGCTTAGTGTGGCA-1	1.65683
RT1	_GCTGCTTCAATAACGA-1	1.41518
RT1	_GCTGCTTCACAGATTC-1	1.90814
RT1	_GCTGCTTGTGACTCAT-1	1.65959
RT1	_GCTGGGTCACAGATTC-1	1.77163
RT1	_GCTGGGTCACCTATCC-1	1.83823
RT1	_GCTTCCAAGCAGCCTC-1	1.44814
RT1	_GCTTCCACAGGTCCAC-1	1.50602
RT1	_GCTTCCACATCGGGTC-1	1.5345
RT1	_GCTTCCACATGCCACG-1	1.70704
RT1	_GCTTGAAAGCTCCCAG-1	3.33752
RT1	_GCTTGAAGTAGCGCAA-1	1.1429
RT1	_GCTTGAAGTAGGGACT-1	1.38435
RT1	_GCTTGAATCTTCTGGC-1	1.78678
RT1	_GGAAAGCAGAATCTCC-1	1.47434
RT1	_GGAAAGCAGAGAGCTC-1	2.12261
RT1	_GGAAAGCAGAGGTTGC-1	1.53937
RT1	_GGAAAGCCACCTCGTT-1	3.08145
RT1	_GGAAAGCGTGCAACGA-1	1.62236
RT1	_GGAAAGCGTGTTAAGA-1	1.89027
RT1	_GGAAAGCTCCTGCAGG-1	1.87937
RT1	_GGAACTTAGTGAAGTT-1	1.92745
RT1	_GGAACTTAGTGTCTCA-1	2.46902
RT1	_GGAACTTGTAACGACG-1	1.35417
RT1	_GGAACTTGTGACAAAT-1	1.3848
RT1	_GGAACTTTCCGATATG-1	2.26934
RT1	_GGAATAACAGCTATTG-1	1.33902
RT1	_GGACAAGCACGGCGTT-1	3.14973
RT1	_GGACAAGCATAAAGGT-1	1.50005
RT1	_GGACAGAAGCCGGTAA-1	2.00899
RT1	_GGACAGAAGCCTATGT-1	2.53484
RT1	_GGACAGAAGTATCTCG-1	1.87796
RT1	_GGACAGAGTAGGGTAC-1	1.35375
RT1	_GGACAGATCAGTTTGG-1	1.4086
RT1	_GGACATTAGACCACGA-1	1.68273
RT1	_GGACATTCAAGGCTCC-1	1.79051
RT1	_GGACATTCAGGACGTA-1	3.1377
RT1	_GGACGTCGTACCGTAT-1	2.09277
RT1	_GGACGTCGTCAATGTC-1	2.12067
RT1	_GGACGTCTCAGAGGTG-1	1.83646
RT1	_GGAGCAAAGGTTACCT-1	1.60149
RT1	_GGAGCAACAGCCTTGG-1	2.04739
RT1	_GGAGCAAGTCTCTCGT-1	1.95479
RT1	_GGAGCAATCCTAGAAC-1	2.25776
RT1	_GGAGCAATCGTGACAT-1	2.5456
RT1	_GGATGTTAGACATAAC-1	1.1572
RT1	_GGATGTTAGAGAGCTC-1	1.89122
RT1	_GGATGTTAGCCCTAAT-1	1.42421
RT1	_GGATGTTAGGATGGTC-1	2.03514
RT1	_GGATGTTAGTCCATAC-1	1.29484
RT1	_GGATGTTAGTGAAGAG-1	1.82764
RT1	_GGATGTTCAACTTGAC-1	1.93959
RT1	_GGATGTTCAATGGATA-1	1.28948
RT1	_GGATGTTCATCAGTAC-1	1.45114
RT1	_GGATGTTGTGGTGTAG-1	3.07868
RT1	_GGATGTTTCGAATGGG-1	1.00324
RT1	_GGATGTTTCTGCCAGG-1	1.32567
RT1	_GGATGTTTCTTGTATC-1	1.92345
RT1	_GGATTACAGTGAAGTT-1	2.24634
RT1	_GGATTACGTGAAATCA-1	1.84269
RT1	_GGCAATTAGATGAGAG-1	2.31327
RT1	_GGCAATTAGGACAGCT-1	1.81937
RT1	_GGCAATTCACATAACC-1	2.1621
RT1	_GGCAATTCACTTCTGC-1	1.62334
RT1	_GGCAATTCAGTAAGCG-1	3.10557
RT1	_GGCAATTGTCAGCTAT-1	1.47929
RT1	_GGCCGATAGTGAAGAG-1	2.27794
RT1	_GGCCGATCAACTTGAC-1	1.78843
RT1	_GGCCGATGTCCAAGTT-1	1.62041
RT1	_GGCCGATGTGCAGGTA-1	1.49225
RT1	_GGCCGATGTTAAGGGC-1	1.51013
RT1	_GGCCGATTCAGGCGAA-1	1.68487
RT1	_GGCGACTAGATCTGCT-1	2.3737
RT1	_GGCGACTCAAGGACTG-1	2.30755
RT1	_GGCGACTCAGATAATG-1	2.18034
RT1	_GGCGACTGTCATGCAT-1	2.09464
RT1	_GGCGACTTCCCAAGAT-1	1.34487
RT1	_GGCGACTTCGGAAACG-1	1.71075
RT1	_GGCGTGTAGTTAACGA-1	2.56311
RT1	_GGCGTGTCACGGTAAG-1	1.63954
RT1	_GGCGTGTTCCTGCAGG-1	0.986068
RT1	_GGCGTGTTCTTGCATT-1	2.15296
RT1	_GGCTCGAAGAGCTATA-1	1.29503
RT1	_GGCTCGAAGATGTAAC-1	2.11874
RT1	_GGCTCGAAGGCTAGAC-1	1.56161
RT1	_GGCTCGAAGTCCTCCT-1	1.93959
RT1	_GGCTCGACAGCTGCTG-1	2.46852
RT1	_GGCTCGACATCCCACT-1	2.17964
RT1	_GGCTCGATCGAACGGA-1	1.44516
RT1	_GGCTGGTAGTACGTTC-1	2.36143
RT1	_GGCTGGTCAAAGAATC-1	1.5977
RT1	_GGCTGGTCAGATGAGC-1	1.72804
RT1	_GGCTGGTGTTTGGGCC-1	1.66079
RT1	_GGCTGGTTCAAACCGT-1	1.80268
RT1	_GGCTGGTTCTCAACTT-1	1.29177
RT1	_GGGAATGCAAGCCGTC-1	1.8418
RT1	_GGGAATGCATCTGGTA-1	1.27499
RT1	_GGGAATGTCGACCAGC-1	2.97842
RT1	_GGGACCTCACTAAGTC-1	2.40888
RT1	_GGGACCTGTATATCCG-1	2.43223
RT1	_GGGACCTGTCTTTCAT-1	2.11424
RT1	_GGGACCTGTTTAAGCC-1	1.69641
RT1	_GGGAGATAGAAACGCC-1	1.86448
RT1	_GGGAGATAGTTAAGTG-1	1.4464
RT1	_GGGAGATCAGACAAAT-1	0.979893
RT1	_GGGAGATCATAACCTG-1	2.07796
RT1	_GGGAGATGTAAGCACG-1	2.0001
RT1	_GGGAGATGTACAGTGG-1	1.77062
RT1	_GGGAGATGTAGCGCAA-1	2.15499
RT1	_GGGAGATGTGGTGTAG-1	1.11254
RT1	_GGGAGATTCAAGGCTT-1	1.43606
RT1	_GGGAGATTCACCAGGC-1	2.14161
RT1	_GGGAGATTCCGAATGT-1	1.99955
RT1	_GGGATGAAGACTAGAT-1	1.8576
RT1	_GGGATGAAGTTACGGG-1	1.60022
RT1	_GGGATGACACAAGCCC-1	1.28986
RT1	_GGGATGACACCACGTG-1	2.45107
RT1	_GGGATGATCCGCTGTT-1	1.54748
RT1	_GGGATGATCGTGACAT-1	1.46711
RT1	_GGGCACTGTACATGTC-1	1.62041
RT1	_GGGCACTGTTATGTGC-1	2.58041
RT1	_GGGCATCAGGATATAC-1	1.21298
RT1	_GGGCATCGTAACGCGA-1	2.37194
RT1	_GGGCATCGTCAATGTC-1	2.23769
RT1	_GGGCATCGTTCCACAA-1	1.71093
RT1	_GGGCATCGTTCGCTAA-1	2.01827
RT1	_GGGCATCTCCATTCTA-1	2.03341
RT1	_GGGTTGCAGCTGATAA-1	2.36536
RT1	_GGGTTGCCAAGTTCTG-1	1.6955
RT1	_GGGTTGCCATGGTCAT-1	2.13304
RT1	_GGGTTGCGTTATGTGC-1	2.19936
RT1	_GGGTTGCTCCACTGGG-1	1.74305
RT1	_GGTATTGAGCGATGAC-1	1.49278
RT1	_GGTATTGAGCTCCTTC-1	2.12067
RT1	_GGTATTGAGGGCACTA-1	2.32277
RT1	_GGTATTGAGTATTGGA-1	1.90278
RT1	_GGTATTGAGTTGTCGT-1	2.03514
RT1	_GGTATTGCAGGAATGC-1	1.41329
RT1	_GGTATTGCAGTGACAG-1	1.77488
RT1	_GGTATTGGTAGGCTGA-1	2.63092
RT1	_GGTATTGGTGATAAGT-1	0.684462
RT1	_GGTATTGTCGCGTTTC-1	1.50821
RT1	_GGTATTGTCTGGTTCC-1	2.19226
RT1	_GGTGAAGAGGGTATCG-1	2.14128
RT1	_GGTGAAGTCCCACTTG-1	2.73183
RT1	_GGTGAAGTCGAACGGA-1	2.12391
RT1	_GGTGAAGTCTGAGTGT-1	2.36448
RT1	_GGTGCGTAGCCACTAT-1	3.03066
RT1	_GGTGCGTGTCTCTCTG-1	2.18523
RT1	_GGTGCGTTCATAACCG-1	1.79009
RT1	_GGTGCGTTCTCGAGTA-1	1.53822
RT1	_GGTGTTAAGATCCGAG-1	1.26962
RT1	_GGTGTTAAGCCCAATT-1	1.50113
RT1	_GGTGTTAAGTCCCACG-1	1.42637
RT1	_GGTGTTACAGTAAGAT-1	1.54718
RT1	_GGTGTTAGTATCAGTC-1	1.35481
RT1	_GGTGTTAGTCTAGTGT-1	1.36298
RT1	_GTAACGTAGACAGAGA-1	2.42328
RT1	_GTAACGTAGAGTTGGC-1	2.13852
RT1	_GTAACGTGTCTCATCC-1	1.85259
RT1	_GTAACGTGTGTTGGGA-1	2.30106
RT1	_GTAACGTTCACTGGGC-1	1.58494
RT1	_GTAACGTTCAGGTTCA-1	1.89074
RT1	_GTAACGTTCCTATTCA-1	1.08937
RT1	_GTAACGTTCGCAGGCT-1	1.64898
RT1	_GTAACTGAGAAAGTGG-1	2.82821
RT1	_GTAACTGTCGTACCGG-1	1.70778
RT1	_GTACGTAAGCCACGCT-1	2.23657
RT1	_GTACGTACACGGTTTA-1	1.91403
RT1	_GTACGTACATGTAGTC-1	1.65649
RT1	_GTACGTAGTACAGCAG-1	1.11833
RT1	_GTACGTAGTATAATGG-1	1.66443
RT1	_GTACGTAGTATATCCG-1	1.09968
RT1	_GTACGTATCATCGGAT-1	1.99789
RT1	_GTACTCCAGCTTATCG-1	2.12261
RT1	_GTACTCCCAGCCTATA-1	2.50438
RT1	_GTACTCCCAGGATTGG-1	1.84628
RT1	_GTACTCCGTCAGTGGA-1	1.58463
RT1	_GTACTTTCATACAGCT-1	1.1489
RT1	_GTACTTTTCCGAACGC-1	1.90278
RT1	_GTAGGCCCAAAGAATC-1	2.9352
RT1	_GTAGGCCCAAGACACG-1	1.45214
RT1	_GTAGGCCGTGATGTCT-1	2.22914
RT1	_GTAGGCCTCCATTCTA-1	1.86356
RT1	_GTAGGCCTCTGTCTCG-1	1.49118
RT1	_GTAGTCAAGCGCTCCA-1	2.2015
RT1	_GTAGTCACAAACTGCT-1	1.76177
RT1	_GTAGTCAGTCATGCCG-1	1.60561
RT1	_GTAGTCATCCAAGCCG-1	2.76164
RT1	_GTAGTCATCCTGCCAT-1	2.29843
RT1	_GTATCTTAGCACGCCT-1	1.80607
RT1	_GTATCTTCACATAACC-1	1.55982
RT1	_GTATCTTCATGCTAGT-1	2.27559
RT1	_GTATCTTGTCGGCATC-1	2.00231
RT1	_GTATCTTGTCTGCCAG-1	2.09777
RT1	_GTATCTTGTTTGTTTC-1	1.60768
RT1	_GTATCTTTCAGGCCCA-1	1.42373
RT1	_GTATCTTTCGTACCGG-1	2.6515
RT1	_GTATCTTTCTGATACG-1	0.914913
RT1	_GTATCTTTCTGGCGTG-1	1.36276
RT1	_GTATTCTCAACGATCT-1	2.43793
RT1	_GTATTCTCAAGGCTCC-1	2.63132
RT1	_GTATTCTCACGTTGGC-1	2.0878
RT1	_GTATTCTCATCCTTGC-1	2.05864
RT1	_GTATTCTTCAGTTTGG-1	1.09054
RT1	_GTATTCTTCCTAGGGC-1	1.35953
RT1	_GTCAAGTAGAAACCTA-1	1.75087
RT1	_GTCAAGTAGACACGAC-1	2.33321
RT1	_GTCAAGTAGCTAGGCA-1	1.93148
RT1	_GTCAAGTAGGATGGTC-1	2.37991
RT1	_GTCAAGTAGGTAGCCA-1	1.77978
RT1	_GTCAAGTCATCGGGTC-1	2.41907
RT1	_GTCAAGTGTAGTGAAT-1	2.12423
RT1	_GTCAAGTGTTACTGAC-1	2.1779
RT1	_GTCAAGTTCAGTTGAC-1	1.74891
RT1	_GTCACAAAGCTCCCAG-1	1.99185
RT1	_GTCACAAAGTACGCGA-1	2.24057
RT1	_GTCACAACACATTAGC-1	2.3571
RT1	_GTCACAACAGTCCTTC-1	1.22831
RT1	_GTCACAAGTAGCGTGA-1	1.58124
RT1	_GTCACAAGTATAAACG-1	1.4534
RT1	_GTCACGGAGATATGCA-1	1.83204
RT1	_GTCACGGCACGCCAGT-1	2.16074
RT1	_GTCACGGGTCGGCACT-1	1.70152
RT1	_GTCACGGGTGATGATA-1	1.18154
RT1	_GTCATTTAGAGACGAA-1	1.79113
RT1	_GTCATTTGTATAGGGC-1	1.58463
RT1	_GTCATTTTCAAGCCTA-1	1.28303
RT1	_GTCATTTTCATGTCTT-1	1.56999
RT1	_GTCATTTTCTGATACG-1	1.75363
RT1	_GTCATTTTCTGGCGTG-1	3.16228
RT1	_GTCCTCAAGATGCGAC-1	1.77528
RT1	_GTCCTCAAGTATGACA-1	2.42562
RT1	_GTCCTCACACCGAATT-1	1.56609
RT1	_GTCCTCACACCGGAAA-1	1.80352
RT1	_GTCCTCAGTACAGTTC-1	1.91042
RT1	_GTCCTCAGTCATCGGC-1	2.53341
RT1	_GTCCTCATCAACCATG-1	1.89939
RT1	_GTCGGGTCACCAGTTA-1	1.99789
RT1	_GTCGGGTTCTTAGCCC-1	2.85404
RT1	_GTCGTAAAGCTTATCG-1	2.70018
RT1	_GTCGTAACACACGCTG-1	1.54733
RT1	_GTCGTAACAGTCTTCC-1	1.81764
RT1	_GTCGTAAGTCTGCAAT-1	1.85851
RT1	_GTCGTAAGTGCGATAG-1	2.03514
RT1	_GTCGTAAGTGGACGAT-1	1.88598
RT1	_GTCTCGTCAAGTACCT-1	1.21083
RT1	_GTCTTCGAGAGTCTGG-1	1.9101
RT1	_GTCTTCGAGATGTCGG-1	2.12132
RT1	_GTCTTCGAGCGGCTTC-1	1.6517
RT1	_GTCTTCGAGCTAGTCT-1	2.28504
RT1	_GTCTTCGGTAAGTGGC-1	1.94368
RT1	_GTCTTCGGTATGAAAC-1	2.73138
RT1	_GTCTTCGGTCGCCATG-1	1.4864
RT1	_GTCTTCGGTTTGACAC-1	2.0012
RT1	_GTCTTCGTCGTCACGG-1	1.70704
RT1	_GTGAAGGAGCTAGCCC-1	1.43606
RT1	_GTGAAGGCACGTTGGC-1	2.17964
RT1	_GTGAAGGCATTACGAC-1	1.69351
RT1	_GTGAAGGGTTTAGCTG-1	2.02395
RT1	_GTGAAGGTCCAAAGTC-1	1.22287
RT1	_GTGCAGCAGAGTAATC-1	2.01573
RT1	_GTGCAGCAGGTGATAT-1	2.09277
RT1	_GTGCAGCGTAGCCTAT-1	1.08403
RT1	_GTGCAGCGTTGAGGTG-1	2.23807
RT1	_GTGCATAAGAATTCCC-1	1.8698
RT1	_GTGCATAAGATTACCC-1	1.32183
RT1	_GTGCATACACGAAATA-1	1.37324
RT1	_GTGCATACACTAAGTC-1	0.629614
RT1	_GTGCATACATAGGATA-1	1.10885
RT1	_GTGCATAGTTCGCTAA-1	1.62432
RT1	_GTGCGGTGTCAAGCGA-1	0.734633
RT1	_GTGCGGTGTGGGTATG-1	1.75009
RT1	_GTGCGGTGTTGCGTTA-1	3.29362
RT1	_GTGCGGTTCTCAAACG-1	2.82841
RT1	_GTGCGGTTCTCGTTTA-1	1.66826
RT1	_GTGCTTCCATGGTCTA-1	1.8789
RT1	_GTGCTTCGTCCTGCTT-1	2.08749
RT1	_GTGCTTCTCAAACGGG-1	2.11233
RT1	_GTGCTTCTCACGAAGG-1	1.56654
RT1	_GTGCTTCTCGCGGATC-1	2.03399
RT1	_GTGGGTCCATGATCCA-1	1.4079
RT1	_GTGGGTCGTCTCAACA-1	2.06944
RT1	_GTGGGTCTCAAACCAC-1	2.16414
RT1	_GTGTGCGAGAAGGACA-1	2.03111
RT1	_GTGTGCGAGACGCACA-1	1.83204
RT1	_GTGTGCGAGCGTGAGT-1	2.41211
RT1	_GTGTGCGAGGGAGTAA-1	2.73497
RT1	_GTGTGCGCAATAGCAA-1	1.55686
RT1	_GTGTGCGGTACCAGTT-1	1.90472
RT1	_GTGTGCGGTAGCACGA-1	1.65409
RT1	_GTGTGCGGTATATGAG-1	2.32735
RT1	_GTGTGCGTCACATACG-1	1.82852
RT1	_GTGTTAGAGCAGCGTA-1	1.54225
RT1	_GTGTTAGAGGCTATCT-1	1.5712
RT1	_GTGTTAGCACCTTGTC-1	1.9335
RT1	_GTGTTAGGTAGGCTGA-1	1.52066
RT1	_GTGTTAGTCAAGCCTA-1	1.25743
RT1	_GTGTTAGTCAAGGTAA-1	2.66798
RT1	_GTGTTAGTCAGCCTAA-1	2.2807
RT1	_GTGTTAGTCATAGCAC-1	1.2836
RT1	_GTGTTAGTCTATGTGG-1	1.27369
RT1	_GTTAAGCGTAGCGTAG-1	1.50821
RT1	_GTTAAGCTCTAAGCCA-1	1.80905
RT1	_GTTACAGAGGACAGAA-1	1.64898
RT1	_GTTACAGCAGATGGCA-1	2.20186
RT1	_GTTACAGTCCGCGGTA-1	0.994469
RT1	_GTTACAGTCGCAGGCT-1	2.43984
RT1	_GTTCATTAGAATCTCC-1	1.52206
RT1	_GTTCATTAGCCATCGC-1	2.35948
RT1	_GTTCATTAGGCAGGTT-1	1.51041
RT1	_GTTCATTTCCCATTAT-1	2.7316
RT1	_GTTCATTTCCGCGTTT-1	1.02142
RT1	_GTTCGGGAGACTAGGC-1	2.15296
RT1	_GTTCGGGGTTGCGTTA-1	2.05983
RT1	_GTTCGGGTCTGATTCT-1	1.11611
RT1	_GTTCTCGAGCAACGGT-1	1.74461
RT1	_GTTCTCGAGCGTTGCC-1	2.33742
RT1	_GTTCTCGGTTCGAATC-1	1.46942
RT1	_GTTCTCGGTTCGTGAT-1	1.86864
RT1	_GTTCTCGTCTAGAGTC-1	2.09401
RT1	_GTTCTCGTCTCGAGTA-1	2.77165
RT1	_GTTTCTAAGCGTAATA-1	2.54074
RT1	_GTTTCTAAGGAGCGTT-1	2.12456
RT1	_GTTTCTAGTGCTTCTC-1	2.49006
RT1	_TAAACCGAGCACCGCT-1	2.28267
RT1	_TAAACCGCAAGCGTAG-1	2.24069
RT1	_TAAACCGGTAAACCTC-1	2.45236
RT1	_TAAACCGGTACCAGTT-1	1.73801
RT1	_TAAACCGTCATTTGGG-1	2.20222
RT1	_TAAACCGTCGCATGAT-1	3.03977
RT1	_TAAGAGAAGGTACTCT-1	1.7113
RT1	_TAAGAGAAGTCTCCTC-1	3.20781
RT1	_TAAGAGACAAGGACAC-1	1.82067
RT1	_TAAGAGATCTAACTGG-1	1.29043
RT1	_TAAGCGTAGAAGGGTA-1	1.97083
RT1	_TAAGCGTAGATGCGAC-1	2.30633
RT1	_TAAGCGTAGGCCCTCA-1	1.47955
RT1	_TAAGCGTAGTATTGGA-1	1.36645
RT1	_TAAGCGTCAACGCACC-1	2.07582
RT1	_TAAGCGTCACAGGCCT-1	2.52421
RT1	_TAAGCGTCAGGAATCG-1	1.65855
RT1	_TAAGCGTCATGGATGG-1	2.21375
RT1	_TAAGCGTTCACCATAG-1	2.34365
RT1	_TAAGTGCAGAGTAAGG-1	2.35407
RT1	_TAAGTGCAGGCCGAAT-1	1.6863
RT1	_TAAGTGCAGTCGTTTG-1	2.05774
RT1	_TAAGTGCAGTGAAGAG-1	2.49107
RT1	_TAAGTGCCAGCGTCCA-1	1.67598
RT1	_TAAGTGCCAGGAACGT-1	1.96951
RT1	_TAAGTGCTCGCTTGTC-1	1.40049
RT1	_TACACGACACCGCTAG-1	1.81376
RT1	_TACACGACAGCCTTGG-1	1.30887
RT1	_TACACGACAGCGTAAG-1	1.40744
RT1	_TACACGAGTCATCGGC-1	2.6161
RT1	_TACACGAGTCTCATCC-1	1.98181
RT1	_TACAGTGAGAGTACAT-1	1.41047
RT1	_TACAGTGCAACTGCTA-1	1.8099
RT1	_TACAGTGCAAGCTGGA-1	1.46301
RT1	_TACAGTGGTAGCTCCG-1	1.3591
RT1	_TACAGTGGTGATAAGT-1	1.42902
RT1	_TACCTATAGCTATGCT-1	2.28148
RT1	_TACCTATCACTTACGA-1	1.89361
RT1	_TACCTATGTCATCCCT-1	2.38169
RT1	_TACCTATGTCGAATCT-1	2.03053
RT1	_TACCTATGTGTCCTCT-1	2.42234
RT1	_TACCTATTCAGCACAT-1	1.30103
RT1	_TACCTATTCTGGTATG-1	1.55157
RT1	_TACCTTAAGACAAGCC-1	1.32567
RT1	_TACCTTAAGAGTAAGG-1	1.33819
RT1	_TACCTTACAATGGAGC-1	1.7384
RT1	_TACCTTACACATGTGT-1	0.967385
RT1	_TACCTTAGTAAACCTC-1	1.68666
RT1	_TACCTTAGTTGTTTGG-1	3.1594
RT1	_TACGGATAGCGCCTCA-1	2.97049
RT1	_TACGGATCATGTAAGA-1	2.22545
RT1	_TACGGATGTGCAGGTA-1	1.94986
RT1	_TACGGATGTTGCTCCT-1	1.51096
RT1	_TACGGATTCACTCTTA-1	2.39835
RT1	_TACGGGCAGAATGTGT-1	0.993825
RT1	_TACGGGCAGCGTCAAG-1	2.78059
RT1	_TACGGGCCAAGTTAAG-1	1.98262
RT1	_TACGGGCTCATTCACT-1	1.40465
RT1	_TACGGGCTCTCCAGGG-1	1.67493
RT1	_TACGGTAAGCTAACTC-1	1.73724
RT1	_TACGGTACACGGTAAG-1	1.91255
RT1	_TACGGTAGTATTCGTG-1	1.96624
RT1	_TACGGTATCAGGCCCA-1	1.81076
RT1	_TACGGTATCTACCAGA-1	1.17655
RT1	_TACTCATAGAAGGGTA-1	1.33571
RT1	_TACTCATCATTTGCCC-1	1.48932
RT1	_TACTCATGTTGTCTTT-1	1.32791
RT1	_TACTCATTCCACGTGG-1	2.17272
RT1	_TACTCATTCCCTAATT-1	1.62991
RT1	_TACTCATTCCGTAGTA-1	1.3927
RT1	_TACTCATTCTTGTATC-1	2.41303
RT1	_TACTCGCAGACGACGT-1	1.87843
RT1	_TACTCGCCACCTCGTT-1	1.82458
RT1	_TACTCGCGTAGGCTGA-1	1.95401
RT1	_TACTCGCGTGCGAAAC-1	1.05965
RT1	_TACTCGCTCCGCGCAA-1	1.39888
RT1	_TACTCGCTCTAGAGTC-1	1.30611
RT1	_TACTTACAGATGTGGC-1	1.55982
RT1	_TACTTACAGTCATCCA-1	2.49107
RT1	_TACTTACAGTTATCGC-1	1.80352
RT1	_TACTTACTCTAGCACA-1	1.21083
RT1	_TACTTGTCAGGGAGAG-1	2.3988
RT1	_TACTTGTGTCTCATCC-1	1.54081
RT1	_TACTTGTTCAGAGACG-1	1.86034
RT1	_TAGACCAAGAAGGGTA-1	1.04545
RT1	_TAGACCAAGATGTGTA-1	1.17038
RT1	_TAGACCAAGGTACTCT-1	1.45014
RT1	_TAGACCAGTATAGGGC-1	1.72614
RT1	_TAGACCATCCACTGGG-1	1.80338
RT1	_TAGAGCTAGTCATCCA-1	2.18663
RT1	_TAGAGCTCAACGATCT-1	1.40026
RT1	_TAGAGCTGTAATCACC-1	2.64115
RT1	_TAGAGCTGTTCAGCGC-1	1.94215
RT1	_TAGAGCTTCGTTTATC-1	2.19794
RT1	_TAGAGCTTCTAACTGG-1	2.06643
RT1	_TAGAGCTTCTCTAAGG-1	1.71897
RT1	_TAGAGCTTCTGGAGCC-1	2.08533
RT1	_TAGCCGGAGCGGCTTC-1	2.61083
RT1	_TAGCCGGAGTTAACGA-1	1.34529
RT1	_TAGCCGGCACTTGGAT-1	2.43365
RT1	_TAGCCGGCAGTCGATT-1	1.96237
RT1	_TAGCCGGGTACGCACC-1	1.39819
RT1	_TAGCCGGGTGCAGTAG-1	2.21714
RT1	_TAGCCGGGTGTCAATC-1	2.19226
RT1	_TAGCCGGGTTGACGTT-1	1.4363
RT1	_TAGGCATCACTTCGAA-1	2.8002
RT1	_TAGGCATCAGCTTAAC-1	1.07049
RT1	_TAGTGGTAGGTGCAAC-1	2.52792
RT1	_TAGTGGTAGTTAGCGG-1	1.64729
RT1	_TAGTGGTGTTCAGCGC-1	1.90863
RT1	_TAGTTGGAGCTAGTTC-1	1.75521
RT1	_TAGTTGGCATCCGTGG-1	2.32484
RT1	_TAGTTGGGTATGAATG-1	0.993076
RT1	_TAGTTGGTCATTGCGA-1	1.44715
RT1	_TAGTTGGTCCTCAATT-1	1.96659
RT1	_TAGTTGGTCTCCGGTT-1	2.562
RT1	_TATCAGGAGATGGCGT-1	1.66097
RT1	_TATCAGGCAGGAATGC-1	1.79678
RT1	_TATCAGGCATCAGTCA-1	1.41059
RT1	_TATCAGGTCAGGCAAG-1	1.48825
[truncated: 7,070 more rows]
